# Supplementary material for: Integrated Transcriptomics and Metabolomics Analysis Reveals IbCCoAOMT7 Negatively Regulating Anthocyanin Accumulation in Sweetpotato Storage Roots
Source: Biology (Basel). 2026 Jul 8;15(14):1102. doi: 10.3390/biology15141102 (PMC13404952; doi:10.3390/biology15141102)
Supplement: Supplementary file 1 [file biology-15-01102-s001.zip]

Archive with 8 entries (8 files):
- Figure S1.pdf
- Figure S2.pdf
- Table S1. Determination and Quantification of Anthocyanins in Species.xlsx
- Table S2. Quality Control Information for Transcriptome Sequencing.xlsx
- Table S3. Correlation analysis between DEGs and DAMs.xlsx
- Table S4. Sequences of qRT-PCR Detection and PCR Amplification Primers.xlsx
- Table S5. Relative Expression Levels of Structural Genes in Phenylaprapanoid metabolism.xlsx
- Table S6. Linear regression equations and correlation coefficients of standard curves for absolute quantification of anthocyanin metabolites.xlsx
