# Supplementary material for: Integrated Transcriptomics and Metabolomics Analysis Reveals IbCCoAOMT7 Negatively Regulating Anthocyanin Accumulation in Sweetpotato Storage Roots
Source: Biology (Basel). 2026 Jul 8;15(14):1102. doi: 10.3390/biology15141102 (PMC13404952; doi:10.3390/biology15141102)
Supplement: Supplementary file 1 [file biology-15-01102-s001.zip › Table S1. Determination and Quantification of Anthocyanins in Species.xlsx]

## Sheet: Sheet1
Table S1. Determination and Quantification of Anthocyanins in Species
Index	Compounds	Z13-1	Z13-2	Z13-3	Z13M-1	Z13M-2	Z13M-3	mean(group Z13)	mean(group Z13M)
Anthocyanidin_334	Peonidin-3-O-sophoroside-5-O-glucoside	87.7197617	87.7141414	86.0268362	0.0647813822	0.0709791917	0.0728848777	87.1535798	0.0695484839
Anthocyanidin_15	Cyanidin-3-O-sophoroside	6.77044687	7.30610101	6.62072236	0	0	0	6.89909008	0
Anthocyanidin_90	Peonidin-3-O-sophoroside	3.23060576	3.22056566	3.20760694	0	0	0	3.21959279	0
Anthocyanidin_143	Cyanidin-3-O-sophorotriose	27.2780536	25.8385859	27.3313156	0	0	0	26.815985	0
Anthocyanidin_169	Cyanidin-3-O-caffeoyl-glucoside-5-O-sophoroside	15.7897915	15.591798	15.064205	0	0	0	15.4819315	0
Anthocyanidin_84	Peonidin-3-O-(6''-ferulylsophoroside)-5-glucoside	2.03183714	1.94738182	1.88615214	0	0	0	1.9551237	0
Anthocyanidin_172	Cyanidin-3-O-(feruloyl)glucoside-5-O-diglucoside	1.95968222	1.78875758	1.61968927	0	0	0	1.78937636	0
Anthocyanidin_173	Cyanidin-3-sinapoyl-xyloside-glucoside-galactoside	1.90158491	1.58063232	1.7009201	0	0	0	1.72771244	0
Anthocyanidin_146	Cyanidin-3-diglucoside-5-glucuride	1.15846276	1.22039596	1.21736481	0	0	0	1.19874118	0
Anthocyanidin_01	Cyanidin-3-(6''-O-p-caffeoyl)-glucoside	1.05463158	1.02381212	1.09671711	0	0	0	1.05838694	0
Anthocyanidin_336	Peonidin-hydroxyben-malonyl-glucoside-xyloside	0.793978153	0.900022222	0.843658192	0	0	0	0.845886189	0
Anthocyanidin_164	Cyanidin-3-O-(coumaroyl)sophoroside-5-glucoside	0.70240715	0.621020202	0.65993745	0	0	0	0.661121601	0
Anthocyanidin_10	Cyanidin-3-O-galactoside	0.429334657	0.440264646	0.511313559	0	0	0	0.460304287	0
Anthocyanidin_340	Peonidin-3-O-(caffeoyl)rutinoside-5-O-glucoside	0.243108242	0.261371717	0.25269774	0	0	0	0.252392566	0
Anthocyanidin_347	Peonidin-3-O-sinapoyl-xyloside-glucoside-5-O-galactoside	0.250055611	0.252620202	0.240968523	0	0	0	0.247881445	0
Anthocyanidin_147	Cyanidin3-O-(6''-O-feruloyl)glucoside-5-O-glucoside	0.151607944	0.171336566	0.163155771	0	0	0	0.162033427	0
Anthocyanidin_129	Cyanidin-glucuronide-glucuronide	0.139832969	0.151383636	0.15467272	0	0	0	0.148629775	0
Anthocyanidin_57	Pelargonidin-3-(6''-caffeylsophoroside)-5-glucoside	0.153430586	0.141154343	0.140544189	0	0	0	0.145043039	0
Anthocyanidin_299	Pelargonidin-3-O-(caffeoyl)sophorotriose	0.146714995	0.123268687	0.147186441	0	0	0	0.139056708	0
Anthocyanidin_27	Delphinidin-3-O-glucoside	0.141246872	0.135550303	0.119398507	0	0	0	0.132065227	0
Anthocyanidin_328	Peonidin-3,5-diglucuronide	0.132840914	0.131948081	0.111302058	0	0	0	0.125363684	0
Anthocyanidin_72	Pelargonidin-3-O-sophoroside	0.123003376	0.110085859	0.108491929	0	0	0	0.113860388	0
Anthocyanidin_26	Delphinidin-3-O-galactoside	0.105729295	0.0903458586	0.107028854	0	0	0	0.101034669	0
Anthocyanidin_245	Malvidin-3-O-(6''-O-acetyl)glucoside	0.0485249255	0.0524034343	0.0541035109	0	0	0	0.0516772902	0
Anthocyanidin_378	Petunidin-3-O-(caffeoyl)diglucoside	0.0553469712	0.0452084848	0.0484408797	0	0	0	0.0496654452	0
Anthocyanidin_344	Peonidin-3-O-(caffeoyl)Sophorotriose	0.0297845084	0.034530303	0.0337257869	0	0	0	0.0326801994	0
Anthocyanidin_91	Peonidin-3-O-sambubioside-5-O-glucoside	0.0352405164	0.0290606061	0.0336418483	0	0	0	0.0326476569	0
Anthocyanidin_59	Pelargonidin-3,5-O-diglucoside	0.0331567031	0.0311167677	0.0281131961	0	0	0	0.0307955556	0
Anthocyanidin_166	Cyanidin-3-O-xylosyl(feruloylglucosyl)galactoside	0.0356019861	0.0223953535	0.0313809524	0	0	0	0.029792764	0
Anthocyanidin_327	Peonidin-3-O-(6''-O-dimalonyl)glucoside	0.0230655412	0.0209682828	0.0308077078	0	0	0	0.0249471773	0
Anthocyanidin_50	Malvidin-3-O-galactoside	0.0266520357	0.0208109091	0.0266218725	0.00822617369	0.00872789116	0.00757613317	0.0246949391	0.00817673267
Anthocyanidin_51	Malvidin-3-O-glucoside	0.0199285005	0.0192863838	0.0240595238	0.00853781987	0.00829427771	0.0107524669	0.0210914694	0.00919485483
Anthocyanidin_140	Cyanidin-3-O-rutinoside-glucoside	0.0185770804	0.0192233535	0.0229955609	0	0	0	0.0202653316	0
Anthocyanidin_53	Malvidin-3-O-sambubioside	0.0141894935	0.0152068283	0.0211152139	0	0	0	0.0168371786	0
Anthocyanidin_139	Cyanidin-3-O-(6''-O-ferulyl-xylosyl)glucoside	0.0134736048	0.0151850505	0.0170451574	0	0	0	0.0152346042	0
Anthocyanidin_309	Pelargonidin-3-O-(Hydroxybenzoyl)(glucosyl)sophoroside-5-O-glucoside	0.0126954518	0.0170579798	0.0119032688	0	0	0	0.0138855668	0
Anthocyanidin_215	Delphinidin-3-O-(6''-O-galloy)glucoside	0.00826714995	0.006952	0.00527528249	0	0	0	0.00683147748	0
Anthocyanidin_224	Delphinidin-3-O-sambubioside-5-O-galactoside	0.00575998014	0.00461947475	0.00598502825	0	0	0	0.00545482771	0
