# Supplementary material for: Integrated Transcriptomics and Metabolomics Analysis Reveals IbCCoAOMT7 Negatively Regulating Anthocyanin Accumulation in Sweetpotato Storage Roots
Source: Biology (Basel). 2026 Jul 8;15(14):1102. doi: 10.3390/biology15141102 (PMC13404952; doi:10.3390/biology15141102)
Supplement: Supplementary file 1 [file biology-15-01102-s001.zip › Table S2. Quality Control Information for Transcriptome Sequencing.xlsx]

## Sheet: Sheet1
Table S2. Quality Control Information for Transcriptome Sequencing
Sample	Raw Reads	Clean Reads	Clean Base(G)	Error Rate(%)	Q20(%)	Q30(%)	GC Content(%)
Z13-1	85571120	84376162	12.66	0.01	97.94	93.62	45.68
Z13-2	61235836	60364056	9.05	0.01	97.98	93.76	46.32
Z13-3	58445334	57483560	8.62	0.01	97.89	93.49	45.81
Z13M-1	71141214	69716182	10.46	0.01	98.03	93.91	45.04
Z13M-2	54343148	53516746	8.03	0.01	97.99	93.81	45.49
Z13M-3	51839788	50956956	7.64	0.01	98.07	94.04	45.38
