# Supplementary material for: Integrated Transcriptomics and Metabolomics Analysis Reveals IbCCoAOMT7 Negatively Regulating Anthocyanin Accumulation in Sweetpotato Storage Roots
Source: Biology (Basel). 2026 Jul 8;15(14):1102. doi: 10.3390/biology15141102 (PMC13404952; doi:10.3390/biology15141102)
Supplement: Supplementary file 1 [file biology-15-01102-s001.zip › Table S3. Correlation analysis between DEGs and DAMs.xlsx]

## Sheet: Sheet1
Table S3. Correlation analysis between DEGs and DAMs
Omics_1	Omics_2	Correlation	P-Value
Ibat.Brg_v3.02AG007360.1 (3GGT)	Peonidin-3-O-sophoroside-5-O-glucoside	0.999536	3.23268e-07
Ibat.Brg_v3.02AG007360.1 (3GGT)	Cyanidin-3-O-sophoroside	0.999609	2.29155e-07
Ibat.Brg_v3.02AG007360.1 (3GGT)	Peonidin-3-O-sophoroside	0.999628	2.07705e-07
Ibat.Brg_v3.02AG007360.1 (3GGT)	Cyanidin-3-O-sophorotriose	0.999637	1.98028e-07
Ibat.Brg_v3.02AG007360.1 (3GGT)	Cyanidin-3-O-caffeoyl-glucoside-5-O-sophoroside	0.999603	2.36744e-07
Ibat.Brg_v3.02AG007360.1 (3GGT)	Peonidin-3-O-(6''-ferulylsophoroside)-5-glucoside	0.999582	2.6155e-07
Ibat.Brg_v3.02AG007360.1 (3GGT)	Cyanidin-3-O-(feruloyl)glucoside-5-O-diglucoside	0.999496	3.81454e-07
Ibat.Brg_v3.02AG007360.1 (3GGT)	Cyanidin-3-sinapoyl-xyloside-glucoside-galactoside	0.999559	2.91964e-07
Ibat.Brg_v3.02AG007360.1 (3GGT)	Cyanidin-3-diglucoside-5-glucuride	0.999662	1.7085e-07
Ibat.Brg_v3.02AG007360.1 (3GGT)	Cyanidin-3-(6''-O-p-caffeoyl)-glucoside	0.999661	1.71932e-07
Ibat.Brg_v3.02AG007360.1 (3GGT)	Peonidin-hydroxyben-malonyl-glucoside-xyloside	0.999661	1.72367e-07
Ibat.Brg_v3.02AG007360.1 (3GGT)	Cyanidin-3-O-(coumaroyl)sophoroside-5-glucoside	0.999592	2.49305e-07
Ibat.Brg_v3.02AG007360.1 (3GGT)	Cyanidin-3-O-galactoside	0.999748	9.52299e-08
Ibat.Brg_v3.02AG007360.1 (3GGT)	Peonidin-3-O-(caffeoyl)rutinoside-5-O-glucoside	0.999654	1.79722e-07
Ibat.Brg_v3.02AG007360.1 (3GGT)	Peonidin-3-O-sinapoyl-xyloside-glucoside-5-O-galactoside	0.999602	2.36988e-07
Ibat.Brg_v3.02AG007360.1 (3GGT)	Cyanidin3-O-(6''-O-feruloyl)glucoside-5-O-glucoside	0.999673	1.6021e-07
Ibat.Brg_v3.02AG007360.1 (3GGT)	Cyanidin-glucuronide-glucuronide	0.9997	1.3494e-07
Ibat.Brg_v3.02AG007360.1 (3GGT)	Pelargonidin-3-(6''-caffeylsophoroside)-5-glucoside	0.999568	2.80359e-07
Ibat.Brg_v3.02AG007360.1 (3GGT)	Pelargonidin-3-O-(caffeoyl)sophorotriose	0.999635	1.99682e-07
Ibat.Brg_v3.02AG007360.1 (3GGT)	Delphinidin-3-O-glucoside	0.999493	3.86256e-07
Ibat.Brg_v3.02AG007360.1 (3GGT)	Peonidin-3,5-diglucuronide	0.999478	4.07973e-07
Ibat.Brg_v3.02AG007360.1 (3GGT)	Pelargonidin-3-O-sophoroside	0.999536	3.23e-07
Ibat.Brg_v3.02AG007360.1 (3GGT)	Delphinidin-3-O-galactoside	0.999643	1.91501e-07
Ibat.Brg_v3.02AG007360.1 (3GGT)	Malvidin-3-O-(6''-O-acetyl)glucoside	0.99971	1.26444e-07
Ibat.Brg_v3.02AG007360.1 (3GGT)	Petunidin-3-O-(caffeoyl)diglucoside	0.999524	3.3972e-07
Ibat.Brg_v3.02AG007360.1 (3GGT)	Peonidin-3-O-(caffeoyl)Sophorotriose	0.999712	1.24396e-07
Ibat.Brg_v3.02AG007360.1 (3GGT)	Peonidin-3-O-sambubioside-5-O-glucoside	0.999594	2.46768e-07
Ibat.Brg_v3.02AG007360.1 (3GGT)	Pelargonidin-3,5-O-diglucoside	0.999487	3.94426e-07
Ibat.Brg_v3.02AG007360.1 (3GGT)	Cyanidin-3-O-xylosyl(feruloylglucosyl)galactoside	0.99947	4.21703e-07
Ibat.Brg_v3.02AG007360.1 (3GGT)	Peonidin-3-O-(6''-O-dimalonyl)glucoside	0.999817	5.00139e-08
Ibat.Brg_v3.02AG007360.1 (3GGT)	Malvidin-3-O-galactoside	0.986363	0.000277695
Ibat.Brg_v3.02AG007360.1 (3GGT)	Malvidin-3-O-glucoside	0.971718	0.00118848
Ibat.Brg_v3.02AG007360.1 (3GGT)	Cyanidin-3-O-rutinoside-glucoside	0.999789	6.6528e-08
Ibat.Brg_v3.02AG007360.1 (3GGT)	Malvidin-3-O-sambubioside	0.999888	1.86804e-08
Ibat.Brg_v3.02AG007360.1 (3GGT)	Cyanidin-3-O-(6''-O-ferulyl-xylosyl)glucoside	0.999801	5.96132e-08
Ibat.Brg_v3.02AG007360.1 (3GGT)	Pelargonidin-3-O-(Hydroxybenzoyl)(glucosyl)sophoroside-5-O-glucoside	0.999476	4.11503e-07
Ibat.Brg_v3.02AG007360.1 (3GGT)	Delphinidin-3-O-(6''-O-galloy)glucoside	0.999134	1.12496e-06
Ibat.Brg_v3.02AG007360.1 (3GGT)	Delphinidin-3-O-sambubioside-5-O-galactoside	0.99965	1.83396e-07
Ibat.Brg_v3.02CG007590.1 (3GGT)	Peonidin-3-O-sophoroside-5-O-glucoside	0.999946	4.38348e-09
Ibat.Brg_v3.02CG007590.1 (3GGT)	Cyanidin-3-O-sophoroside	0.999996	2.08345e-11
Ibat.Brg_v3.02CG007590.1 (3GGT)	Peonidin-3-O-sophoroside	0.99999	1.38511e-10
Ibat.Brg_v3.02CG007590.1 (3GGT)	Cyanidin-3-O-sophorotriose	0.999984	3.78482e-10
Ibat.Brg_v3.02CG007590.1 (3GGT)	Cyanidin-3-O-caffeoyl-glucoside-5-O-sophoroside	0.999993	6.51021e-11
Ibat.Brg_v3.02CG007590.1 (3GGT)	Peonidin-3-O-(6''-ferulylsophoroside)-5-glucoside	0.999993	6.80675e-11
Ibat.Brg_v3.02CG007590.1 (3GGT)	Cyanidin-3-O-(feruloyl)glucoside-5-O-diglucoside	0.999994	6.03713e-11
Ibat.Brg_v3.02CG007590.1 (3GGT)	Cyanidin-3-sinapoyl-xyloside-glucoside-galactoside	0.999976	8.80211e-10
Ibat.Brg_v3.02CG007590.1 (3GGT)	Cyanidin-3-diglucoside-5-glucuride	0.999988	2.31735e-10
Ibat.Brg_v3.02CG007590.1 (3GGT)	Cyanidin-3-(6''-O-p-caffeoyl)-glucoside	0.999981	5.6145e-10
Ibat.Brg_v3.02CG007590.1 (3GGT)	Peonidin-hydroxyben-malonyl-glucoside-xyloside	0.999989	1.72848e-10
Ibat.Brg_v3.02CG007590.1 (3GGT)	Cyanidin-3-O-(coumaroyl)sophoroside-5-glucoside	0.999981	5.50928e-10
Ibat.Brg_v3.02CG007590.1 (3GGT)	Cyanidin-3-O-galactoside	0.999958	2.67884e-09
Ibat.Brg_v3.02CG007590.1 (3GGT)	Peonidin-3-O-(caffeoyl)rutinoside-5-O-glucoside	0.99999	1.44061e-10
Ibat.Brg_v3.02CG007590.1 (3GGT)	Peonidin-3-O-sinapoyl-xyloside-glucoside-5-O-galactoside	0.999995	3.87932e-11
Ibat.Brg_v3.02CG007590.1 (3GGT)	Cyanidin3-O-(6''-O-feruloyl)glucoside-5-O-glucoside	0.999987	2.54741e-10
Ibat.Brg_v3.02CG007590.1 (3GGT)	Cyanidin-glucuronide-glucuronide	0.99998	5.89815e-10
Ibat.Brg_v3.02CG007590.1 (3GGT)	Pelargonidin-3-(6''-caffeylsophoroside)-5-glucoside	0.999989	1.67743e-10
Ibat.Brg_v3.02CG007590.1 (3GGT)	Pelargonidin-3-O-(caffeoyl)sophorotriose	0.999956	2.94247e-09
Ibat.Brg_v3.02CG007590.1 (3GGT)	Delphinidin-3-O-glucoside	0.999997	1.42594e-11
Ibat.Brg_v3.02CG007590.1 (3GGT)	Peonidin-3,5-diglucuronide	0.999998	5.27738e-12
Ibat.Brg_v3.02CG007590.1 (3GGT)	Pelargonidin-3-O-sophoroside	0.999988	2.08879e-10
Ibat.Brg_v3.02CG007590.1 (3GGT)	Delphinidin-3-O-galactoside	0.999958	2.69614e-09
Ibat.Brg_v3.02CG007590.1 (3GGT)	Malvidin-3-O-(6''-O-acetyl)glucoside	0.999978	7.58795e-10
Ibat.Brg_v3.02CG007590.1 (3GGT)	Petunidin-3-O-(caffeoyl)diglucoside	0.999969	1.42942e-09
Ibat.Brg_v3.02CG007590.1 (3GGT)	Peonidin-3-O-(caffeoyl)Sophorotriose	0.999977	7.74488e-10
Ibat.Brg_v3.02CG007590.1 (3GGT)	Peonidin-3-O-sambubioside-5-O-glucoside	0.999957	2.71872e-09
Ibat.Brg_v3.02CG007590.1 (3GGT)	Pelargonidin-3,5-O-diglucoside	0.999995	3.97125e-11
Ibat.Brg_v3.02CG007590.1 (3GGT)	Cyanidin-3-O-xylosyl(feruloylglucosyl)galactoside	0.999855	3.13732e-08
Ibat.Brg_v3.02CG007590.1 (3GGT)	Peonidin-3-O-(6''-O-dimalonyl)glucoside	0.999864	2.76352e-08
Ibat.Brg_v3.02CG007590.1 (3GGT)	Malvidin-3-O-galactoside	0.985829	0.000299792
Ibat.Brg_v3.02CG007590.1 (3GGT)	Malvidin-3-O-glucoside	0.967661	0.00155182
Ibat.Brg_v3.02CG007590.1 (3GGT)	Cyanidin-3-O-rutinoside-glucoside	0.999938	5.80726e-09
Ibat.Brg_v3.02CG007590.1 (3GGT)	Malvidin-3-O-sambubioside	0.999854	3.21253e-08
Ibat.Brg_v3.02CG007590.1 (3GGT)	Cyanidin-3-O-(6''-O-ferulyl-xylosyl)glucoside	0.999942	5.04946e-09
Ibat.Brg_v3.02CG007590.1 (3GGT)	Pelargonidin-3-O-(Hydroxybenzoyl)(glucosyl)sophoroside-5-O-glucoside	0.999965	1.88938e-09
Ibat.Brg_v3.02CG007590.1 (3GGT)	Delphinidin-3-O-(6''-O-galloy)glucoside	0.999935	6.34837e-09
Ibat.Brg_v3.02CG007590.1 (3GGT)	Delphinidin-3-O-sambubioside-5-O-galactoside	0.999915	1.07543e-08
Ibat.Brg_v3.02DG007720.1 (3GGT)	Peonidin-3-O-sophoroside-5-O-glucoside	0.999946	4.34121e-09
Ibat.Brg_v3.02DG007720.1 (3GGT)	Cyanidin-3-O-sophoroside	0.999998	9.07004e-12
Ibat.Brg_v3.02DG007720.1 (3GGT)	Peonidin-3-O-sophoroside	0.999991	1.1062e-10
Ibat.Brg_v3.02DG007720.1 (3GGT)	Cyanidin-3-O-sophorotriose	0.999985	3.37988e-10
Ibat.Brg_v3.02DG007720.1 (3GGT)	Cyanidin-3-O-caffeoyl-glucoside-5-O-sophoroside	0.999994	5.58883e-11
Ibat.Brg_v3.02DG007720.1 (3GGT)	Peonidin-3-O-(6''-ferulylsophoroside)-5-glucoside	0.999993	7.03981e-11
Ibat.Brg_v3.02DG007720.1 (3GGT)	Cyanidin-3-O-(feruloyl)glucoside-5-O-diglucoside	0.999992	1.03765e-10
Ibat.Brg_v3.02DG007720.1 (3GGT)	Cyanidin-3-sinapoyl-xyloside-glucoside-galactoside	0.999974	9.8912e-10
Ibat.Brg_v3.02DG007720.1 (3GGT)	Cyanidin-3-diglucoside-5-glucuride	0.99999	1.59294e-10
Ibat.Brg_v3.02DG007720.1 (3GGT)	Cyanidin-3-(6''-O-p-caffeoyl)-glucoside	0.999982	4.77895e-10
Ibat.Brg_v3.02DG007720.1 (3GGT)	Peonidin-hydroxyben-malonyl-glucoside-xyloside	0.999992	9.59776e-11
Ibat.Brg_v3.02DG007720.1 (3GGT)	Cyanidin-3-O-(coumaroyl)sophoroside-5-glucoside	0.99998	5.79799e-10
Ibat.Brg_v3.02DG007720.1 (3GGT)	Cyanidin-3-O-galactoside	0.999962	2.21938e-09
Ibat.Brg_v3.02DG007720.1 (3GGT)	Peonidin-3-O-(caffeoyl)rutinoside-5-O-glucoside	0.999992	8.7457e-11
Ibat.Brg_v3.02DG007720.1 (3GGT)	Peonidin-3-O-sinapoyl-xyloside-glucoside-5-O-galactoside	0.999996	2.94726e-11
Ibat.Brg_v3.02DG007720.1 (3GGT)	Cyanidin3-O-(6''-O-feruloyl)glucoside-5-O-glucoside	0.99999	1.49994e-10
Ibat.Brg_v3.02DG007720.1 (3GGT)	Cyanidin-glucuronide-glucuronide	0.999983	4.16093e-10
Ibat.Brg_v3.02DG007720.1 (3GGT)	Pelargonidin-3-(6''-caffeylsophoroside)-5-glucoside	0.999989	1.91936e-10
Ibat.Brg_v3.02DG007720.1 (3GGT)	Pelargonidin-3-O-(caffeoyl)sophorotriose	0.999956	2.93667e-09
Ibat.Brg_v3.02DG007720.1 (3GGT)	Delphinidin-3-O-glucoside	0.999995	3.41541e-11
Ibat.Brg_v3.02DG007720.1 (3GGT)	Peonidin-3,5-diglucuronide	0.999997	1.81662e-11
Ibat.Brg_v3.02DG007720.1 (3GGT)	Pelargonidin-3-O-sophoroside	0.999987	2.66113e-10
Ibat.Brg_v3.02DG007720.1 (3GGT)	Delphinidin-3-O-galactoside	0.999958	2.66094e-09
Ibat.Brg_v3.02DG007720.1 (3GGT)	Malvidin-3-O-(6''-O-acetyl)glucoside	0.999981	5.47219e-10
Ibat.Brg_v3.02DG007720.1 (3GGT)	Petunidin-3-O-(caffeoyl)diglucoside	0.999967	1.6584e-09
Ibat.Brg_v3.02DG007720.1 (3GGT)	Peonidin-3-O-(caffeoyl)Sophorotriose	0.999981	5.14982e-10
Ibat.Brg_v3.02DG007720.1 (3GGT)	Peonidin-3-O-sambubioside-5-O-glucoside	0.999956	2.84478e-09
Ibat.Brg_v3.02DG007720.1 (3GGT)	Pelargonidin-3,5-O-diglucoside	0.999993	7.67229e-11
Ibat.Brg_v3.02DG007720.1 (3GGT)	Cyanidin-3-O-xylosyl(feruloylglucosyl)galactoside	0.999851	3.32235e-08
Ibat.Brg_v3.02DG007720.1 (3GGT)	Peonidin-3-O-(6''-O-dimalonyl)glucoside	0.999869	2.55459e-08
Ibat.Brg_v3.02DG007720.1 (3GGT)	Malvidin-3-O-galactoside	0.9858	0.000301048
Ibat.Brg_v3.02DG007720.1 (3GGT)	Malvidin-3-O-glucoside	0.967727	0.00154555
Ibat.Brg_v3.02DG007720.1 (3GGT)	Cyanidin-3-O-rutinoside-glucoside	0.999943	4.92199e-09
Ibat.Brg_v3.02DG007720.1 (3GGT)	Malvidin-3-O-sambubioside	0.999862	2.85702e-08
Ibat.Brg_v3.02DG007720.1 (3GGT)	Cyanidin-3-O-(6''-O-ferulyl-xylosyl)glucoside	0.999948	4.06088e-09
Ibat.Brg_v3.02DG007720.1 (3GGT)	Pelargonidin-3-O-(Hydroxybenzoyl)(glucosyl)sophoroside-5-O-glucoside	0.999967	1.66173e-09
Ibat.Brg_v3.02DG007720.1 (3GGT)	Delphinidin-3-O-(6''-O-galloy)glucoside	0.999927	8.0362e-09
Ibat.Brg_v3.02DG007720.1 (3GGT)	Delphinidin-3-O-sambubioside-5-O-galactoside	0.999915	1.07252e-08
Ibat.Brg_v3.02EG005920.1 (3GGT)	Peonidin-3-O-sophoroside-5-O-glucoside	0.999948	4.03236e-09
Ibat.Brg_v3.02EG005920.1 (3GGT)	Cyanidin-3-O-sophoroside	1	3.10599e-13
Ibat.Brg_v3.02EG005920.1 (3GGT)	Peonidin-3-O-sophoroside	0.999999	2.92958e-12
Ibat.Brg_v3.02EG005920.1 (3GGT)	Cyanidin-3-O-sophorotriose	0.999995	3.25884e-11
Ibat.Brg_v3.02EG005920.1 (3GGT)	Cyanidin-3-O-caffeoyl-glucoside-5-O-sophoroside	0.999998	4.1699e-12
Ibat.Brg_v3.02EG005920.1 (3GGT)	Peonidin-3-O-(6''-ferulylsophoroside)-5-glucoside	0.999996	1.89257e-11
Ibat.Brg_v3.02EG005920.1 (3GGT)	Cyanidin-3-O-(feruloyl)glucoside-5-O-diglucoside	0.999987	2.44476e-10
Ibat.Brg_v3.02EG005920.1 (3GGT)	Cyanidin-3-sinapoyl-xyloside-glucoside-galactoside	0.999982	4.98395e-10
Ibat.Brg_v3.02EG005920.1 (3GGT)	Cyanidin-3-diglucoside-5-glucuride	0.999999	1.39068e-12
Ibat.Brg_v3.02EG005920.1 (3GGT)	Cyanidin-3-(6''-O-p-caffeoyl)-glucoside	0.999995	3.85377e-11
Ibat.Brg_v3.02EG005920.1 (3GGT)	Peonidin-hydroxyben-malonyl-glucoside-xyloside	0.999998	3.73826e-12
Ibat.Brg_v3.02EG005920.1 (3GGT)	Cyanidin-3-O-(coumaroyl)sophoroside-5-glucoside	0.999989	1.83049e-10
Ibat.Brg_v3.02EG005920.1 (3GGT)	Cyanidin-3-O-galactoside	0.999984	3.74113e-10
Ibat.Brg_v3.02EG005920.1 (3GGT)	Peonidin-3-O-(caffeoyl)rutinoside-5-O-glucoside	1	2.24694e-13
Ibat.Brg_v3.02EG005920.1 (3GGT)	Peonidin-3-O-sinapoyl-xyloside-glucoside-5-O-galactoside	0.999999	1.33955e-12
Ibat.Brg_v3.02EG005920.1 (3GGT)	Cyanidin3-O-(6''-O-feruloyl)glucoside-5-O-glucoside	0.999998	7.55806e-12
Ibat.Brg_v3.02EG005920.1 (3GGT)	Cyanidin-glucuronide-glucuronide	0.999996	2.01734e-11
Ibat.Brg_v3.02EG005920.1 (3GGT)	Pelargonidin-3-(6''-caffeylsophoroside)-5-glucoside	0.999993	8.37325e-11
Ibat.Brg_v3.02EG005920.1 (3GGT)	Pelargonidin-3-O-(caffeoyl)sophorotriose	0.999974	1.01836e-09
Ibat.Brg_v3.02EG005920.1 (3GGT)	Delphinidin-3-O-glucoside	0.999989	1.95975e-10
Ibat.Brg_v3.02EG005920.1 (3GGT)	Peonidin-3,5-diglucuronide	0.999987	2.57035e-10
Ibat.Brg_v3.02EG005920.1 (3GGT)	Pelargonidin-3-O-sophoroside	0.999988	2.04662e-10
Ibat.Brg_v3.02EG005920.1 (3GGT)	Delphinidin-3-O-galactoside	0.999976	8.54212e-10
Ibat.Brg_v3.02EG005920.1 (3GGT)	Malvidin-3-O-(6''-O-acetyl)glucoside	0.999995	3.52721e-11
Ibat.Brg_v3.02EG005920.1 (3GGT)	Petunidin-3-O-(caffeoyl)diglucoside	0.999973	1.09578e-09
Ibat.Brg_v3.02EG005920.1 (3GGT)	Peonidin-3-O-(caffeoyl)Sophorotriose	0.999993	7.2438e-11
Ibat.Brg_v3.02EG005920.1 (3GGT)	Peonidin-3-O-sambubioside-5-O-glucoside	0.999971	1.23503e-09
Ibat.Brg_v3.02EG005920.1 (3GGT)	Pelargonidin-3,5-O-diglucoside	0.999987	2.58941e-10
Ibat.Brg_v3.02EG005920.1 (3GGT)	Cyanidin-3-O-xylosyl(feruloylglucosyl)galactoside	0.999875	2.3559e-08
Ibat.Brg_v3.02EG005920.1 (3GGT)	Peonidin-3-O-(6''-O-dimalonyl)glucoside	0.999915	1.09507e-08
Ibat.Brg_v3.02EG005920.1 (3GGT)	Malvidin-3-O-galactoside	0.986079	0.000289342
Ibat.Brg_v3.02EG005920.1 (3GGT)	Malvidin-3-O-glucoside	0.968239	0.00149709
Ibat.Brg_v3.02EG005920.1 (3GGT)	Cyanidin-3-O-rutinoside-glucoside	0.999971	1.21996e-09
Ibat.Brg_v3.02EG005920.1 (3GGT)	Malvidin-3-O-sambubioside	0.999909	1.24165e-08
Ibat.Brg_v3.02EG005920.1 (3GGT)	Cyanidin-3-O-(6''-O-ferulyl-xylosyl)glucoside	0.999974	1.02448e-09
Ibat.Brg_v3.02EG005920.1 (3GGT)	Pelargonidin-3-O-(Hydroxybenzoyl)(glucosyl)sophoroside-5-O-glucoside	0.999948	4.10428e-09
Ibat.Brg_v3.02EG005920.1 (3GGT)	Delphinidin-3-O-(6''-O-galloy)glucoside	0.999894	1.67818e-08
Ibat.Brg_v3.02EG005920.1 (3GGT)	Delphinidin-3-O-sambubioside-5-O-galactoside	0.999943	4.89024e-09
Ibat.Brg_v3.02FG008740.1 (3GGT)	Peonidin-3-O-sophoroside-5-O-glucoside	0.999906	1.31736e-08
Ibat.Brg_v3.02FG008740.1 (3GGT)	Cyanidin-3-O-sophoroside	0.999965	1.84638e-09
Ibat.Brg_v3.02FG008740.1 (3GGT)	Peonidin-3-O-sophoroside	0.999943	4.81012e-09
Ibat.Brg_v3.02FG008740.1 (3GGT)	Cyanidin-3-O-sophorotriose	0.999928	7.86901e-09
Ibat.Brg_v3.02FG008740.1 (3GGT)	Cyanidin-3-O-caffeoyl-glucoside-5-O-sophoroside	0.999949	3.88629e-09
Ibat.Brg_v3.02FG008740.1 (3GGT)	Peonidin-3-O-(6''-ferulylsophoroside)-5-glucoside	0.999947	4.22701e-09
Ibat.Brg_v3.02FG008740.1 (3GGT)	Cyanidin-3-O-(feruloyl)glucoside-5-O-diglucoside	0.999952	3.45223e-09
Ibat.Brg_v3.02FG008740.1 (3GGT)	Cyanidin-3-sinapoyl-xyloside-glucoside-galactoside	0.999907	1.28915e-08
Ibat.Brg_v3.02FG008740.1 (3GGT)	Cyanidin-3-diglucoside-5-glucuride	0.999944	4.67744e-09
Ibat.Brg_v3.02FG008740.1 (3GGT)	Cyanidin-3-(6''-O-p-caffeoyl)-glucoside	0.999923	8.90072e-09
Ibat.Brg_v3.02FG008740.1 (3GGT)	Peonidin-hydroxyben-malonyl-glucoside-xyloside	0.999959	2.56568e-09
Ibat.Brg_v3.02FG008740.1 (3GGT)	Cyanidin-3-O-(coumaroyl)sophoroside-5-glucoside	0.999917	1.02459e-08
Ibat.Brg_v3.02FG008740.1 (3GGT)	Cyanidin-3-O-galactoside	0.999893	1.70478e-08
Ibat.Brg_v3.02FG008740.1 (3GGT)	Peonidin-3-O-(caffeoyl)rutinoside-5-O-glucoside	0.999953	3.36839e-09
Ibat.Brg_v3.02FG008740.1 (3GGT)	Peonidin-3-O-sinapoyl-xyloside-glucoside-5-O-galactoside	0.999955	3.10444e-09
Ibat.Brg_v3.02FG008740.1 (3GGT)	Cyanidin3-O-(6''-O-feruloyl)glucoside-5-O-glucoside	0.999955	2.99273e-09
Ibat.Brg_v3.02FG008740.1 (3GGT)	Cyanidin-glucuronide-glucuronide	0.999936	6.14203e-09
Ibat.Brg_v3.02FG008740.1 (3GGT)	Pelargonidin-3-(6''-caffeylsophoroside)-5-glucoside	0.999936	6.06109e-09
Ibat.Brg_v3.02FG008740.1 (3GGT)	Pelargonidin-3-O-(caffeoyl)sophorotriose	0.999872	2.47129e-08
Ibat.Brg_v3.02FG008740.1 (3GGT)	Delphinidin-3-O-glucoside	0.999963	2.00196e-09
Ibat.Brg_v3.02FG008740.1 (3GGT)	Peonidin-3,5-diglucuronide	0.999973	1.08381e-09
Ibat.Brg_v3.02FG008740.1 (3GGT)	Pelargonidin-3-O-sophoroside	0.999934	6.45126e-09
Ibat.Brg_v3.02FG008740.1 (3GGT)	Delphinidin-3-O-galactoside	0.999875	2.33125e-08
Ibat.Brg_v3.02FG008740.1 (3GGT)	Malvidin-3-O-(6''-O-acetyl)glucoside	0.999932	6.96501e-09
Ibat.Brg_v3.02FG008740.1 (3GGT)	Petunidin-3-O-(caffeoyl)diglucoside	0.999896	1.6192e-08
Ibat.Brg_v3.02FG008740.1 (3GGT)	Peonidin-3-O-(caffeoyl)Sophorotriose	0.999945	4.47781e-09
Ibat.Brg_v3.02FG008740.1 (3GGT)	Peonidin-3-O-sambubioside-5-O-glucoside	0.999874	2.39827e-08
Ibat.Brg_v3.02FG008740.1 (3GGT)	Pelargonidin-3,5-O-diglucoside	0.999957	2.77645e-09
Ibat.Brg_v3.02FG008740.1 (3GGT)	Cyanidin-3-O-xylosyl(feruloylglucosyl)galactoside	0.999722	1.16126e-07
Ibat.Brg_v3.02FG008740.1 (3GGT)	Peonidin-3-O-(6''-O-dimalonyl)glucoside	0.999753	9.12979e-08
Ibat.Brg_v3.02FG008740.1 (3GGT)	Malvidin-3-O-galactoside	0.984811	0.000344314
Ibat.Brg_v3.02FG008740.1 (3GGT)	Malvidin-3-O-glucoside	0.966833	0.00163186
Ibat.Brg_v3.02FG008740.1 (3GGT)	Cyanidin-3-O-rutinoside-glucoside	0.999867	2.65098e-08
Ibat.Brg_v3.02FG008740.1 (3GGT)	Malvidin-3-O-sambubioside	0.999764	8.38625e-08
Ibat.Brg_v3.02FG008740.1 (3GGT)	Cyanidin-3-O-(6''-O-ferulyl-xylosyl)glucoside	0.999888	1.89551e-08
Ibat.Brg_v3.02FG008740.1 (3GGT)	Pelargonidin-3-O-(Hydroxybenzoyl)(glucosyl)sophoroside-5-O-glucoside	0.999996	2.20656e-11
Ibat.Brg_v3.02FG008740.1 (3GGT)	Delphinidin-3-O-(6''-O-galloy)glucoside	0.999915	1.07518e-08
Ibat.Brg_v3.02FG008740.1 (3GGT)	Delphinidin-3-O-sambubioside-5-O-galactoside	0.999808	5.55526e-08
Ibat.Brg_v3.10CG021770.1 (ABC)	Peonidin-3-O-sophoroside-5-O-glucoside	-0.997106	1.25496e-05
Ibat.Brg_v3.10CG021770.1 (ABC)	Cyanidin-3-O-sophoroside	-0.997434	9.86932e-06
Ibat.Brg_v3.10CG021770.1 (ABC)	Peonidin-3-O-sophoroside	-0.997455	9.71012e-06
Ibat.Brg_v3.10CG021770.1 (ABC)	Cyanidin-3-O-sophorotriose	-0.997465	9.63442e-06
Ibat.Brg_v3.10CG021770.1 (ABC)	Cyanidin-3-O-caffeoyl-glucoside-5-O-sophoroside	-0.997457	9.69545e-06
Ibat.Brg_v3.10CG021770.1 (ABC)	Peonidin-3-O-(6''-ferulylsophoroside)-5-glucoside	-0.997463	9.64408e-06
Ibat.Brg_v3.10CG021770.1 (ABC)	Cyanidin-3-O-(feruloyl)glucoside-5-O-diglucoside	-0.997467	9.61315e-06
Ibat.Brg_v3.10CG021770.1 (ABC)	Cyanidin-3-sinapoyl-xyloside-glucoside-galactoside	-0.99749	9.44562e-06
Ibat.Brg_v3.10CG021770.1 (ABC)	Cyanidin-3-diglucoside-5-glucuride	-0.997439	9.82706e-06
Ibat.Brg_v3.10CG021770.1 (ABC)	Cyanidin-3-(6''-O-p-caffeoyl)-glucoside	-0.997459	9.6755e-06
Ibat.Brg_v3.10CG021770.1 (ABC)	Peonidin-hydroxyben-malonyl-glucoside-xyloside	-0.997417	1.00009e-05
Ibat.Brg_v3.10CG021770.1 (ABC)	Cyanidin-3-O-(coumaroyl)sophoroside-5-glucoside	-0.997481	9.51192e-06
Ibat.Brg_v3.10CG021770.1 (ABC)	Cyanidin-3-O-galactoside	-0.997433	9.87494e-06
Ibat.Brg_v3.10CG021770.1 (ABC)	Peonidin-3-O-(caffeoyl)rutinoside-5-O-glucoside	-0.997432	9.88069e-06
Ibat.Brg_v3.10CG021770.1 (ABC)	Peonidin-3-O-sinapoyl-xyloside-glucoside-5-O-galactoside	-0.997451	9.73969e-06
Ibat.Brg_v3.10CG021770.1 (ABC)	Cyanidin3-O-(6''-O-feruloyl)glucoside-5-O-glucoside	-0.997414	1.002e-05
Ibat.Brg_v3.10CG021770.1 (ABC)	Cyanidin-glucuronide-glucuronide	-0.997427	9.92353e-06
Ibat.Brg_v3.10CG021770.1 (ABC)	Pelargonidin-3-(6''-caffeylsophoroside)-5-glucoside	-0.997474	9.56354e-06
Ibat.Brg_v3.10CG021770.1 (ABC)	Pelargonidin-3-O-(caffeoyl)sophorotriose	-0.997485	9.47613e-06
Ibat.Brg_v3.10CG021770.1 (ABC)	Delphinidin-3-O-glucoside	-0.997456	9.70151e-06
Ibat.Brg_v3.10CG021770.1 (ABC)	Peonidin-3,5-diglucuronide	-0.997443	9.79991e-06
Ibat.Brg_v3.10CG021770.1 (ABC)	Pelargonidin-3-O-sophoroside	-0.997479	9.52737e-06
Ibat.Brg_v3.10CG021770.1 (ABC)	Delphinidin-3-O-galactoside	-0.997483	9.49432e-06
Ibat.Brg_v3.10CG021770.1 (ABC)	Malvidin-3-O-(6''-O-acetyl)glucoside	-0.997425	9.93567e-06
Ibat.Brg_v3.10CG021770.1 (ABC)	Petunidin-3-O-(caffeoyl)diglucoside	-0.997496	9.39839e-06
Ibat.Brg_v3.10CG021770.1 (ABC)	Peonidin-3-O-(caffeoyl)Sophorotriose	-0.997398	1.01464e-05
Ibat.Brg_v3.10CG021770.1 (ABC)	Peonidin-3-O-sambubioside-5-O-glucoside	-0.997493	9.41911e-06
Ibat.Brg_v3.10CG021770.1 (ABC)	Pelargonidin-3,5-O-diglucoside	-0.997463	9.64833e-06
Ibat.Brg_v3.10CG021770.1 (ABC)	Cyanidin-3-O-xylosyl(feruloylglucosyl)galactoside	-0.997491	9.43623e-06
Ibat.Brg_v3.10CG021770.1 (ABC)	Peonidin-3-O-(6''-O-dimalonyl)glucoside	-0.997406	1.00838e-05
Ibat.Brg_v3.10CG021770.1 (ABC)	Malvidin-3-O-galactoside	-0.990231	0.000142696
Ibat.Brg_v3.10CG021770.1 (ABC)	Malvidin-3-O-glucoside	-0.952861	0.0032808
Ibat.Brg_v3.10CG021770.1 (ABC)	Cyanidin-3-O-rutinoside-glucoside	-0.997417	1.00031e-05
Ibat.Brg_v3.10CG021770.1 (ABC)	Malvidin-3-O-sambubioside	-0.997343	1.05788e-05
Ibat.Brg_v3.10CG021770.1 (ABC)	Cyanidin-3-O-(6''-O-ferulyl-xylosyl)glucoside	-0.997388	1.02241e-05
Ibat.Brg_v3.10CG021770.1 (ABC)	Pelargonidin-3-O-(Hydroxybenzoyl)(glucosyl)sophoroside-5-O-glucoside	-0.997295	1.09639e-05
Ibat.Brg_v3.10CG021770.1 (ABC)	Delphinidin-3-O-(6''-O-galloy)glucoside	-0.997411	1.00473e-05
Ibat.Brg_v3.10CG021770.1 (ABC)	Delphinidin-3-O-sambubioside-5-O-galactoside	-0.997483	9.49582e-06
Ibat.Brg_v3.10EG019550.1 (ABC)	Peonidin-3-O-sophoroside-5-O-glucoside	-0.989773	0.000156339
Ibat.Brg_v3.10EG019550.1 (ABC)	Cyanidin-3-O-sophoroside	-0.989893	0.000152706
Ibat.Brg_v3.10EG019550.1 (ABC)	Peonidin-3-O-sophoroside	-0.989991	0.000149759
Ibat.Brg_v3.10EG019550.1 (ABC)	Cyanidin-3-O-sophorotriose	-0.990048	0.000148058
Ibat.Brg_v3.10EG019550.1 (ABC)	Cyanidin-3-O-caffeoyl-glucoside-5-O-sophoroside	-0.989955	0.000150839
Ibat.Brg_v3.10EG019550.1 (ABC)	Peonidin-3-O-(6''-ferulylsophoroside)-5-glucoside	-0.989948	0.000151055
Ibat.Brg_v3.10EG019550.1 (ABC)	Cyanidin-3-O-(feruloyl)glucoside-5-O-diglucoside	-0.989847	0.000154108
Ibat.Brg_v3.10EG019550.1 (ABC)	Cyanidin-3-sinapoyl-xyloside-glucoside-galactoside	-0.990042	0.000148261
Ibat.Brg_v3.10EG019550.1 (ABC)	Cyanidin-3-diglucoside-5-glucuride	-0.990003	0.000149422
Ibat.Brg_v3.10EG019550.1 (ABC)	Cyanidin-3-(6''-O-p-caffeoyl)-glucoside	-0.990076	0.000147243
Ibat.Brg_v3.10EG019550.1 (ABC)	Peonidin-hydroxyben-malonyl-glucoside-xyloside	-0.989934	0.000151468
Ibat.Brg_v3.10EG019550.1 (ABC)	Cyanidin-3-O-(coumaroyl)sophoroside-5-glucoside	-0.990045	0.000148147
Ibat.Brg_v3.10EG019550.1 (ABC)	Cyanidin-3-O-galactoside	-0.990185	0.000144035
Ibat.Brg_v3.10EG019550.1 (ABC)	Peonidin-3-O-(caffeoyl)rutinoside-5-O-glucoside	-0.989965	0.000150557
Ibat.Brg_v3.10EG019550.1 (ABC)	Peonidin-3-O-sinapoyl-xyloside-glucoside-5-O-galactoside	-0.989935	0.000151455
Ibat.Brg_v3.10EG019550.1 (ABC)	Cyanidin3-O-(6''-O-feruloyl)glucoside-5-O-glucoside	-0.98995	0.000150994
Ibat.Brg_v3.10EG019550.1 (ABC)	Cyanidin-glucuronide-glucuronide	-0.990039	0.000148342
Ibat.Brg_v3.10EG019550.1 (ABC)	Pelargonidin-3-(6''-caffeylsophoroside)-5-glucoside	-0.98997	0.000150412
Ibat.Brg_v3.10EG019550.1 (ABC)	Pelargonidin-3-O-(caffeoyl)sophorotriose	-0.990189	0.000143923
Ibat.Brg_v3.10EG019550.1 (ABC)	Delphinidin-3-O-glucoside	-0.989801	0.000155487
Ibat.Brg_v3.10EG019550.1 (ABC)	Peonidin-3,5-diglucuronide	-0.989745	0.000157216
Ibat.Brg_v3.10EG019550.1 (ABC)	Pelargonidin-3-O-sophoroside	-0.989946	0.00015113
Ibat.Brg_v3.10EG019550.1 (ABC)	Delphinidin-3-O-galactoside	-0.990186	0.000143998
Ibat.Brg_v3.10EG019550.1 (ABC)	Malvidin-3-O-(6''-O-acetyl)glucoside	-0.990055	0.000147867
Ibat.Brg_v3.10EG019550.1 (ABC)	Petunidin-3-O-(caffeoyl)diglucoside	-0.990034	0.000148483
Ibat.Brg_v3.10EG019550.1 (ABC)	Peonidin-3-O-(caffeoyl)Sophorotriose	-0.989985	0.000149956
Ibat.Brg_v3.10EG019550.1 (ABC)	Peonidin-3-O-sambubioside-5-O-glucoside	-0.990152	0.000145002
Ibat.Brg_v3.10EG019550.1 (ABC)	Pelargonidin-3,5-O-diglucoside	-0.98982	0.00015493
Ibat.Brg_v3.10EG019550.1 (ABC)	Cyanidin-3-O-xylosyl(feruloylglucosyl)galactoside	-0.990292	0.000140903
Ibat.Brg_v3.10EG019550.1 (ABC)	Peonidin-3-O-(6''-O-dimalonyl)glucoside	-0.990481	0.000135491
Ibat.Brg_v3.10EG019550.1 (ABC)	Malvidin-3-O-galactoside	-0.972772	0.00110199
Ibat.Brg_v3.10EG019550.1 (ABC)	Malvidin-3-O-glucoside	-0.985314	0.000321952
Ibat.Brg_v3.10EG019550.1 (ABC)	Cyanidin-3-O-rutinoside-glucoside	-0.990253	0.000142055
Ibat.Brg_v3.10EG019550.1 (ABC)	Malvidin-3-O-sambubioside	-0.990433	0.000136864
Ibat.Brg_v3.10EG019550.1 (ABC)	Cyanidin-3-O-(6''-O-ferulyl-xylosyl)glucoside	-0.990177	0.000144258
Ibat.Brg_v3.10EG019550.1 (ABC)	Pelargonidin-3-O-(Hydroxybenzoyl)(glucosyl)sophoroside-5-O-glucoside	-0.989441	0.000166636
Ibat.Brg_v3.10EG019550.1 (ABC)	Delphinidin-3-O-(6''-O-galloy)glucoside	-0.989406	0.000167764
Ibat.Brg_v3.10EG019550.1 (ABC)	Delphinidin-3-O-sambubioside-5-O-galactoside	-0.990322	0.000140037
Ibat.Brg_v3.11AG005280.1 (3AT)	Peonidin-3-O-sophoroside-5-O-glucoside	0.889531	0.0176312
Ibat.Brg_v3.11AG005280.1 (3AT)	Cyanidin-3-O-sophoroside	0.892968	0.0165709
Ibat.Brg_v3.11AG005280.1 (3AT)	Peonidin-3-O-sophoroside	0.892198	0.0168056
Ibat.Brg_v3.11AG005280.1 (3AT)	Cyanidin-3-O-sophorotriose	0.891727	0.01695
Ibat.Brg_v3.11AG005280.1 (3AT)	Cyanidin-3-O-caffeoyl-glucoside-5-O-sophoroside	0.892366	0.0167541
Ibat.Brg_v3.11AG005280.1 (3AT)	Peonidin-3-O-(6''-ferulylsophoroside)-5-glucoside	0.8923	0.0167744
Ibat.Brg_v3.11AG005280.1 (3AT)	Cyanidin-3-O-(feruloyl)glucoside-5-O-diglucoside	0.892643	0.0166696
Ibat.Brg_v3.11AG005280.1 (3AT)	Cyanidin-3-sinapoyl-xyloside-glucoside-galactoside	0.891261	0.0170933
Ibat.Brg_v3.11AG005280.1 (3AT)	Cyanidin-3-diglucoside-5-glucuride	0.89231	0.0167712
Ibat.Brg_v3.11AG005280.1 (3AT)	Cyanidin-3-(6''-O-p-caffeoyl)-glucoside	0.891631	0.0169796
Ibat.Brg_v3.11AG005280.1 (3AT)	Peonidin-hydroxyben-malonyl-glucoside-xyloside	0.892912	0.0165877
Ibat.Brg_v3.11AG005280.1 (3AT)	Cyanidin-3-O-(coumaroyl)sophoroside-5-glucoside	0.891459	0.0170325
Ibat.Brg_v3.11AG005280.1 (3AT)	Cyanidin-3-O-galactoside	0.891145	0.0171293
Ibat.Brg_v3.11AG005280.1 (3AT)	Peonidin-3-O-(caffeoyl)rutinoside-5-O-glucoside	0.8926	0.0166827
Ibat.Brg_v3.11AG005280.1 (3AT)	Peonidin-3-O-sinapoyl-xyloside-glucoside-5-O-galactoside	0.892552	0.0166974
Ibat.Brg_v3.11AG005280.1 (3AT)	Cyanidin3-O-(6''-O-feruloyl)glucoside-5-O-glucoside	0.892843	0.0166089
Ibat.Brg_v3.11AG005280.1 (3AT)	Cyanidin-glucuronide-glucuronide	0.892205	0.0168033
Ibat.Brg_v3.11AG005280.1 (3AT)	Pelargonidin-3-(6''-caffeylsophoroside)-5-glucoside	0.892002	0.0168655
Ibat.Brg_v3.11AG005280.1 (3AT)	Pelargonidin-3-O-(caffeoyl)sophorotriose	0.890381	0.017366
Ibat.Brg_v3.11AG005280.1 (3AT)	Delphinidin-3-O-glucoside	0.893036	0.0165499
Ibat.Brg_v3.11AG005280.1 (3AT)	Peonidin-3,5-diglucuronide	0.893453	0.0164237
Ibat.Brg_v3.11AG005280.1 (3AT)	Pelargonidin-3-O-sophoroside	0.892007	0.0168639
Ibat.Brg_v3.11AG005280.1 (3AT)	Delphinidin-3-O-galactoside	0.890458	0.0173419
Ibat.Brg_v3.11AG005280.1 (3AT)	Malvidin-3-O-(6''-O-acetyl)glucoside	0.892116	0.0168306
Ibat.Brg_v3.11AG005280.1 (3AT)	Petunidin-3-O-(caffeoyl)diglucoside	0.891083	0.0171483
Ibat.Brg_v3.11AG005280.1 (3AT)	Peonidin-3-O-(caffeoyl)Sophorotriose	0.892752	0.0166363
Ibat.Brg_v3.11AG005280.1 (3AT)	Peonidin-3-O-sambubioside-5-O-glucoside	0.890451	0.017344
Ibat.Brg_v3.11AG005280.1 (3AT)	Pelargonidin-3,5-O-diglucoside	0.892833	0.0166118
Ibat.Brg_v3.11AG005280.1 (3AT)	Cyanidin-3-O-xylosyl(feruloylglucosyl)galactoside	0.888073	0.0180903
Ibat.Brg_v3.11AG005280.1 (3AT)	Peonidin-3-O-(6''-O-dimalonyl)glucoside	0.888658	0.0179055
Ibat.Brg_v3.11AG005280.1 (3AT)	Malvidin-3-O-galactoside	0.84235	0.0353213
Ibat.Brg_v3.11AG005280.1 (3AT)	Cyanidin-3-O-rutinoside-glucoside	0.890743	0.0172535
Ibat.Brg_v3.11AG005280.1 (3AT)	Malvidin-3-O-sambubioside	0.889506	0.017639
Ibat.Brg_v3.11AG005280.1 (3AT)	Cyanidin-3-O-(6''-O-ferulyl-xylosyl)glucoside	0.891498	0.0170204
Ibat.Brg_v3.11AG005280.1 (3AT)	Pelargonidin-3-O-(Hydroxybenzoyl)(glucosyl)sophoroside-5-O-glucoside	0.896019	0.015656
Ibat.Brg_v3.11AG005280.1 (3AT)	Delphinidin-3-O-(6''-O-galloy)glucoside	0.894045	0.0162448
Ibat.Brg_v3.11AG005280.1 (3AT)	Delphinidin-3-O-sambubioside-5-O-galactoside	0.889161	0.017747
Ibat.Brg_v3.14CG018730.1 (F3RT)	Peonidin-3-O-sophoroside-5-O-glucoside	0.889498	0.0176413
Ibat.Brg_v3.14CG018730.1 (F3RT)	Cyanidin-3-O-sophoroside	0.885368	0.0189577
Ibat.Brg_v3.14CG018730.1 (F3RT)	Peonidin-3-O-sophoroside	0.885097	0.0190456
Ibat.Brg_v3.14CG018730.1 (F3RT)	Cyanidin-3-O-sophorotriose	0.884929	0.0191
Ibat.Brg_v3.14CG018730.1 (F3RT)	Cyanidin-3-O-caffeoyl-glucoside-5-O-sophoroside	0.885113	0.0190402
Ibat.Brg_v3.14CG018730.1 (F3RT)	Peonidin-3-O-(6''-ferulylsophoroside)-5-glucoside	0.885048	0.0190616
Ibat.Brg_v3.14CG018730.1 (F3RT)	Cyanidin-3-O-(feruloyl)glucoside-5-O-diglucoside	0.885022	0.01907
Ibat.Brg_v3.14CG018730.1 (F3RT)	Cyanidin-3-sinapoyl-xyloside-glucoside-galactoside	0.884602	0.0192068
Ibat.Brg_v3.14CG018730.1 (F3RT)	Cyanidin-3-diglucoside-5-glucuride	0.885213	0.0190079
Ibat.Brg_v3.14CG018730.1 (F3RT)	Cyanidin-3-(6''-O-p-caffeoyl)-glucoside	0.884942	0.0190958
Ibat.Brg_v3.14CG018730.1 (F3RT)	Peonidin-hydroxyben-malonyl-glucoside-xyloside	0.885454	0.0189297
Ibat.Brg_v3.14CG018730.1 (F3RT)	Cyanidin-3-O-(coumaroyl)sophoroside-5-glucoside	0.884739	0.0191619
Ibat.Brg_v3.14CG018730.1 (F3RT)	Cyanidin-3-O-galactoside	0.884941	0.0190963
Ibat.Brg_v3.14CG018730.1 (F3RT)	Peonidin-3-O-(caffeoyl)rutinoside-5-O-glucoside	0.885311	0.018976
Ibat.Brg_v3.14CG018730.1 (F3RT)	Peonidin-3-O-sinapoyl-xyloside-glucoside-5-O-galactoside	0.885187	0.0190163
Ibat.Brg_v3.14CG018730.1 (F3RT)	Cyanidin3-O-(6''-O-feruloyl)glucoside-5-O-glucoside	0.885452	0.0189304
Ibat.Brg_v3.14CG018730.1 (F3RT)	Cyanidin-glucuronide-glucuronide	0.885252	0.0189952
Ibat.Brg_v3.14CG018730.1 (F3RT)	Pelargonidin-3-(6''-caffeylsophoroside)-5-glucoside	0.884903	0.0191086
Ibat.Brg_v3.14CG018730.1 (F3RT)	Pelargonidin-3-O-(caffeoyl)sophorotriose	0.884415	0.0192677
Ibat.Brg_v3.14CG018730.1 (F3RT)	Delphinidin-3-O-glucoside	0.885172	0.0190211
Ibat.Brg_v3.14CG018730.1 (F3RT)	Peonidin-3,5-diglucuronide	0.885314	0.0189751
Ibat.Brg_v3.14CG018730.1 (F3RT)	Pelargonidin-3-O-sophoroside	0.884846	0.0191271
Ibat.Brg_v3.14CG018730.1 (F3RT)	Delphinidin-3-O-galactoside	0.884459	0.0192535
Ibat.Brg_v3.14CG018730.1 (F3RT)	Malvidin-3-O-(6''-O-acetyl)glucoside	0.885238	0.0189999
Ibat.Brg_v3.14CG018730.1 (F3RT)	Petunidin-3-O-(caffeoyl)diglucoside	0.884472	0.0192492
Ibat.Brg_v3.14CG018730.1 (F3RT)	Peonidin-3-O-(caffeoyl)Sophorotriose	0.885503	0.0189139
Ibat.Brg_v3.14CG018730.1 (F3RT)	Peonidin-3-O-sambubioside-5-O-glucoside	0.884364	0.0192845
Ibat.Brg_v3.14CG018730.1 (F3RT)	Pelargonidin-3,5-O-diglucoside	0.885081	0.0190506
Ibat.Brg_v3.14CG018730.1 (F3RT)	Cyanidin-3-O-xylosyl(feruloylglucosyl)galactoside	0.883294	0.0196356
Ibat.Brg_v3.14CG018730.1 (F3RT)	Peonidin-3-O-(6''-O-dimalonyl)glucoside	0.884186	0.0193427
Ibat.Brg_v3.14CG018730.1 (F3RT)	Malvidin-3-O-galactoside	0.837879	0.0372942
Ibat.Brg_v3.14CG018730.1 (F3RT)	Malvidin-3-O-glucoside	0.913582	0.0108794
Ibat.Brg_v3.14CG018730.1 (F3RT)	Cyanidin-3-O-rutinoside-glucoside	0.884883	0.019115
Ibat.Brg_v3.14CG018730.1 (F3RT)	Malvidin-3-O-sambubioside	0.884683	0.0191802
Ibat.Brg_v3.14CG018730.1 (F3RT)	Cyanidin-3-O-(6''-O-ferulyl-xylosyl)glucoside	0.885208	0.0190095
Ibat.Brg_v3.14CG018730.1 (F3RT)	Pelargonidin-3-O-(Hydroxybenzoyl)(glucosyl)sophoroside-5-O-glucoside	0.886407	0.0186223
Ibat.Brg_v3.14CG018730.1 (F3RT)	Delphinidin-3-O-(6''-O-galloy)glucoside	0.884986	0.0190817
Ibat.Brg_v3.14CG018730.1 (F3RT)	Delphinidin-3-O-sambubioside-5-O-galactoside	0.884001	0.0194031
Ibat.Brg_v3.15AG001070.1 (3GT)	Peonidin-3-O-sophoroside-5-O-glucoside	0.971758	0.00118514
Ibat.Brg_v3.15AG001070.1 (3GT)	Cyanidin-3-O-sophoroside	0.974025	0.00100328
Ibat.Brg_v3.15AG001070.1 (3GT)	Peonidin-3-O-sophoroside	0.974014	0.00100413
Ibat.Brg_v3.15AG001070.1 (3GT)	Cyanidin-3-O-sophorotriose	0.974005	0.00100484
Ibat.Brg_v3.15AG001070.1 (3GT)	Cyanidin-3-O-caffeoyl-glucoside-5-O-sophoroside	0.974017	0.00100393
Ibat.Brg_v3.15AG001070.1 (3GT)	Peonidin-3-O-(6''-ferulylsophoroside)-5-glucoside	0.974015	0.00100409
Ibat.Brg_v3.15AG001070.1 (3GT)	Cyanidin-3-O-(feruloyl)glucoside-5-O-diglucoside	0.974012	0.00100428
Ibat.Brg_v3.15AG001070.1 (3GT)	Cyanidin-3-sinapoyl-xyloside-glucoside-galactoside	0.973988	0.00100614
Ibat.Brg_v3.15AG001070.1 (3GT)	Cyanidin-3-diglucoside-5-glucuride	0.974015	0.00100406
Ibat.Brg_v3.15AG001070.1 (3GT)	Cyanidin-3-(6''-O-p-caffeoyl)-glucoside	0.974003	0.00100502
Ibat.Brg_v3.15AG001070.1 (3GT)	Peonidin-hydroxyben-malonyl-glucoside-xyloside	0.974022	0.00100354
Ibat.Brg_v3.15AG001070.1 (3GT)	Cyanidin-3-O-(coumaroyl)sophoroside-5-glucoside	0.973996	0.00100548
Ibat.Brg_v3.15AG001070.1 (3GT)	Cyanidin-3-O-galactoside	0.973983	0.00100649
Ibat.Brg_v3.15AG001070.1 (3GT)	Peonidin-3-O-(caffeoyl)rutinoside-5-O-glucoside	0.974019	0.00100373
Ibat.Brg_v3.15AG001070.1 (3GT)	Peonidin-3-O-sinapoyl-xyloside-glucoside-5-O-galactoside	0.97402	0.0010037
Ibat.Brg_v3.15AG001070.1 (3GT)	Cyanidin3-O-(6''-O-feruloyl)glucoside-5-O-glucoside	0.97402	0.00100368
Ibat.Brg_v3.15AG001070.1 (3GT)	Cyanidin-glucuronide-glucuronide	0.97401	0.00100445
Ibat.Brg_v3.15AG001070.1 (3GT)	Pelargonidin-3-(6''-caffeylsophoroside)-5-glucoside	0.974007	0.00100464
Ibat.Brg_v3.15AG001070.1 (3GT)	Pelargonidin-3-O-(caffeoyl)sophorotriose	0.973967	0.00100775
Ibat.Brg_v3.15AG001070.1 (3GT)	Delphinidin-3-O-glucoside	0.974018	0.0010038
Ibat.Brg_v3.15AG001070.1 (3GT)	Peonidin-3,5-diglucuronide	0.974022	0.0010035
Ibat.Brg_v3.15AG001070.1 (3GT)	Pelargonidin-3-O-sophoroside	0.974004	0.00100489
Ibat.Brg_v3.15AG001070.1 (3GT)	Delphinidin-3-O-galactoside	0.97397	0.00100752
Ibat.Brg_v3.15AG001070.1 (3GT)	Malvidin-3-O-(6''-O-acetyl)glucoside	0.974007	0.00100465
Ibat.Brg_v3.15AG001070.1 (3GT)	Petunidin-3-O-(caffeoyl)diglucoside	0.973978	0.00100691
Ibat.Brg_v3.15AG001070.1 (3GT)	Peonidin-3-O-(caffeoyl)Sophorotriose	0.974013	0.00100421
Ibat.Brg_v3.15AG001070.1 (3GT)	Peonidin-3-O-sambubioside-5-O-glucoside	0.973967	0.00100779
Ibat.Brg_v3.15AG001070.1 (3GT)	Pelargonidin-3,5-O-diglucoside	0.974014	0.00100411
Ibat.Brg_v3.15AG001070.1 (3GT)	Cyanidin-3-O-xylosyl(feruloylglucosyl)galactoside	0.973845	0.00101718
Ibat.Brg_v3.15AG001070.1 (3GT)	Peonidin-3-O-(6''-O-dimalonyl)glucoside	0.973882	0.00101434
Ibat.Brg_v3.15AG001070.1 (3GT)	Malvidin-3-O-galactoside	0.961426	0.00220328
Ibat.Brg_v3.15AG001070.1 (3GT)	Malvidin-3-O-glucoside	0.924727	0.00828581
Ibat.Brg_v3.15AG001070.1 (3GT)	Cyanidin-3-O-rutinoside-glucoside	0.973965	0.00100794
Ibat.Brg_v3.15AG001070.1 (3GT)	Malvidin-3-O-sambubioside	0.973885	0.00101412
Ibat.Brg_v3.15AG001070.1 (3GT)	Cyanidin-3-O-(6''-O-ferulyl-xylosyl)glucoside	0.973976	0.00100706
Ibat.Brg_v3.15AG001070.1 (3GT)	Pelargonidin-3-O-(Hydroxybenzoyl)(glucosyl)sophoroside-5-O-glucoside	0.974015	0.00100406
Ibat.Brg_v3.15AG001070.1 (3GT)	Delphinidin-3-O-(6''-O-galloy)glucoside	0.973948	0.00100925
Ibat.Brg_v3.15AG001070.1 (3GT)	Delphinidin-3-O-sambubioside-5-O-galactoside	0.973921	0.00101131
Ibat.Brg_v3.15BG002510.1 (3GT)	Peonidin-3-O-sophoroside-5-O-glucoside	0.94156	0.00502301
Ibat.Brg_v3.15BG002510.1 (3GT)	Cyanidin-3-O-sophoroside	0.939298	0.0054152
Ibat.Brg_v3.15BG002510.1 (3GT)	Peonidin-3-O-sophoroside	0.939285	0.00541761
Ibat.Brg_v3.15BG002510.1 (3GT)	Cyanidin-3-O-sophorotriose	0.939274	0.00541952
Ibat.Brg_v3.15BG002510.1 (3GT)	Cyanidin-3-O-caffeoyl-glucoside-5-O-sophoroside	0.939289	0.00541688
Ibat.Brg_v3.15BG002510.1 (3GT)	Peonidin-3-O-(6''-ferulylsophoroside)-5-glucoside	0.939288	0.00541711
Ibat.Brg_v3.15BG002510.1 (3GT)	Cyanidin-3-O-(feruloyl)glucoside-5-O-diglucoside	0.93929	0.00541668
Ibat.Brg_v3.15BG002510.1 (3GT)	Cyanidin-3-sinapoyl-xyloside-glucoside-galactoside	0.939259	0.00542207
Ibat.Brg_v3.15BG002510.1 (3GT)	Cyanidin-3-diglucoside-5-glucuride	0.939284	0.00541771
Ibat.Brg_v3.15BG002510.1 (3GT)	Cyanidin-3-(6''-O-p-caffeoyl)-glucoside	0.93927	0.00542018
Ibat.Brg_v3.15BG002510.1 (3GT)	Peonidin-hydroxyben-malonyl-glucoside-xyloside	0.939292	0.00541625
Ibat.Brg_v3.15BG002510.1 (3GT)	Cyanidin-3-O-(coumaroyl)sophoroside-5-glucoside	0.939267	0.00542074
Ibat.Brg_v3.15BG002510.1 (3GT)	Cyanidin-3-O-galactoside	0.939246	0.00542451
Ibat.Brg_v3.15BG002510.1 (3GT)	Peonidin-3-O-(caffeoyl)rutinoside-5-O-glucoside	0.93929	0.00541674
Ibat.Brg_v3.15BG002510.1 (3GT)	Peonidin-3-O-sinapoyl-xyloside-glucoside-5-O-galactoside	0.939292	0.00541627
Ibat.Brg_v3.15BG002510.1 (3GT)	Cyanidin3-O-(6''-O-feruloyl)glucoside-5-O-glucoside	0.93929	0.00541671
Ibat.Brg_v3.15BG002510.1 (3GT)	Cyanidin-glucuronide-glucuronide	0.939277	0.00541897
Ibat.Brg_v3.15BG002510.1 (3GT)	Pelargonidin-3-(6''-caffeylsophoroside)-5-glucoside	0.93928	0.00541837
Ibat.Brg_v3.15BG002510.1 (3GT)	Pelargonidin-3-O-(caffeoyl)sophorotriose	0.939233	0.00542677
Ibat.Brg_v3.15BG002510.1 (3GT)	Delphinidin-3-O-glucoside	0.939297	0.00541538
Ibat.Brg_v3.15BG002510.1 (3GT)	Peonidin-3,5-diglucuronide	0.939303	0.00541441
Ibat.Brg_v3.15BG002510.1 (3GT)	Pelargonidin-3-O-sophoroside	0.939279	0.00541867
Ibat.Brg_v3.15BG002510.1 (3GT)	Delphinidin-3-O-galactoside	0.939236	0.00542628
Ibat.Brg_v3.15BG002510.1 (3GT)	Malvidin-3-O-(6''-O-acetyl)glucoside	0.939274	0.00541954
Ibat.Brg_v3.15BG002510.1 (3GT)	Petunidin-3-O-(caffeoyl)diglucoside	0.939251	0.00542362
Ibat.Brg_v3.15BG002510.1 (3GT)	Peonidin-3-O-(caffeoyl)Sophorotriose	0.939281	0.0054183
Ibat.Brg_v3.15BG002510.1 (3GT)	Peonidin-3-O-sambubioside-5-O-glucoside	0.939234	0.0054265
Ibat.Brg_v3.15BG002510.1 (3GT)	Pelargonidin-3,5-O-diglucoside	0.939293	0.00541614
Ibat.Brg_v3.15BG002510.1 (3GT)	Cyanidin-3-O-xylosyl(feruloylglucosyl)galactoside	0.939112	0.0054481
Ibat.Brg_v3.15BG002510.1 (3GT)	Peonidin-3-O-(6''-O-dimalonyl)glucoside	0.939134	0.00544424
Ibat.Brg_v3.15BG002510.1 (3GT)	Malvidin-3-O-galactoside	0.902534	0.0137865
Ibat.Brg_v3.15BG002510.1 (3GT)	Malvidin-3-O-glucoside	0.97375	0.00102458
Ibat.Brg_v3.15BG002510.1 (3GT)	Cyanidin-3-O-rutinoside-glucoside	0.939224	0.00542837
Ibat.Brg_v3.15BG002510.1 (3GT)	Malvidin-3-O-sambubioside	0.939135	0.005444
Ibat.Brg_v3.15BG002510.1 (3GT)	Cyanidin-3-O-(6''-O-ferulyl-xylosyl)glucoside	0.939236	0.00542615
Ibat.Brg_v3.15BG002510.1 (3GT)	Pelargonidin-3-O-(Hydroxybenzoyl)(glucosyl)sophoroside-5-O-glucoside	0.939301	0.00541471
Ibat.Brg_v3.15BG002510.1 (3GT)	Delphinidin-3-O-(6''-O-galloy)glucoside	0.939245	0.00542462
Ibat.Brg_v3.15BG002510.1 (3GT)	Delphinidin-3-O-sambubioside-5-O-galactoside	0.939183	0.00543563
Ibat.Brg_v3.15CG003000.1 (3GT)	Peonidin-3-O-sophoroside-5-O-glucoside	0.999825	4.60504e-08
Ibat.Brg_v3.15CG003000.1 (3GT)	Cyanidin-3-O-sophoroside	0.999887	1.92497e-08
Ibat.Brg_v3.15CG003000.1 (3GT)	Peonidin-3-O-sophoroside	0.999897	1.57701e-08
Ibat.Brg_v3.15CG003000.1 (3GT)	Cyanidin-3-O-sophorotriose	0.999901	1.45994e-08
Ibat.Brg_v3.15CG003000.1 (3GT)	Cyanidin-3-O-caffeoyl-glucoside-5-O-sophoroside	0.999884	2.01547e-08
Ibat.Brg_v3.15CG003000.1 (3GT)	Peonidin-3-O-(6''-ferulylsophoroside)-5-glucoside	0.999873	2.42326e-08
Ibat.Brg_v3.15CG003000.1 (3GT)	Cyanidin-3-O-(feruloyl)glucoside-5-O-diglucoside	0.999823	4.68741e-08
Ibat.Brg_v3.15CG003000.1 (3GT)	Cyanidin-3-sinapoyl-xyloside-glucoside-galactoside	0.999856	3.1202e-08
Ibat.Brg_v3.15CG003000.1 (3GT)	Cyanidin-3-diglucoside-5-glucuride	0.999915	1.07886e-08
Ibat.Brg_v3.15CG003000.1 (3GT)	Cyanidin-3-(6''-O-p-caffeoyl)-glucoside	0.999914	1.10811e-08
Ibat.Brg_v3.15CG003000.1 (3GT)	Peonidin-hydroxyben-malonyl-glucoside-xyloside	0.999913	1.13871e-08
Ibat.Brg_v3.15CG003000.1 (3GT)	Cyanidin-3-O-(coumaroyl)sophoroside-5-glucoside	0.999876	2.30452e-08
Ibat.Brg_v3.15CG003000.1 (3GT)	Cyanidin-3-O-galactoside	0.999954	3.14669e-09
Ibat.Brg_v3.15CG003000.1 (3GT)	Peonidin-3-O-(caffeoyl)rutinoside-5-O-glucoside	0.99991	1.20327e-08
Ibat.Brg_v3.15CG003000.1 (3GT)	Peonidin-3-O-sinapoyl-xyloside-glucoside-5-O-galactoside	0.999884	2.02028e-08
Ibat.Brg_v3.15CG003000.1 (3GT)	Cyanidin3-O-(6''-O-feruloyl)glucoside-5-O-glucoside	0.999919	9.85861e-09
Ibat.Brg_v3.15CG003000.1 (3GT)	Cyanidin-glucuronide-glucuronide	0.999933	6.66573e-09
Ibat.Brg_v3.15CG003000.1 (3GT)	Pelargonidin-3-(6''-caffeylsophoroside)-5-glucoside	0.999864	2.77293e-08
Ibat.Brg_v3.15CG003000.1 (3GT)	Pelargonidin-3-O-(caffeoyl)sophorotriose	0.999893	1.72061e-08
Ibat.Brg_v3.15CG003000.1 (3GT)	Delphinidin-3-O-glucoside	0.999821	4.78263e-08
Ibat.Brg_v3.15CG003000.1 (3GT)	Peonidin-3,5-diglucuronide	0.999813	5.27076e-08
Ibat.Brg_v3.15CG003000.1 (3GT)	Pelargonidin-3-O-sophoroside	0.999846	3.57088e-08
Ibat.Brg_v3.15CG003000.1 (3GT)	Delphinidin-3-O-galactoside	0.999898	1.57036e-08
Ibat.Brg_v3.15CG003000.1 (3GT)	Malvidin-3-O-(6''-O-acetyl)glucoside	0.999938	5.79139e-09
Ibat.Brg_v3.15CG003000.1 (3GT)	Petunidin-3-O-(caffeoyl)diglucoside	0.999834	4.1313e-08
Ibat.Brg_v3.15CG003000.1 (3GT)	Peonidin-3-O-(caffeoyl)Sophorotriose	0.999937	6.00616e-09
Ibat.Brg_v3.15CG003000.1 (3GT)	Peonidin-3-O-sambubioside-5-O-glucoside	0.999871	2.51257e-08
Ibat.Brg_v3.15CG003000.1 (3GT)	Pelargonidin-3,5-O-diglucoside	0.999818	4.95281e-08
Ibat.Brg_v3.15CG003000.1 (3GT)	Cyanidin-3-O-xylosyl(feruloylglucosyl)galactoside	0.999764	8.32922e-08
Ibat.Brg_v3.15CG003000.1 (3GT)	Peonidin-3-O-(6''-O-dimalonyl)glucoside	0.999961	2.29998e-09
Ibat.Brg_v3.15CG003000.1 (3GT)	Malvidin-3-O-galactoside	0.986409	0.000275801
Ibat.Brg_v3.15CG003000.1 (3GT)	Malvidin-3-O-glucoside	0.970198	0.00131897
Ibat.Brg_v3.15CG003000.1 (3GT)	Cyanidin-3-O-rutinoside-glucoside	0.99997	1.34915e-09
Ibat.Brg_v3.15CG003000.1 (3GT)	Malvidin-3-O-sambubioside	0.999993	7.86003e-11
Ibat.Brg_v3.15CG003000.1 (3GT)	Cyanidin-3-O-(6''-O-ferulyl-xylosyl)glucoside	0.999975	9.09977e-10
Ibat.Brg_v3.15CG003000.1 (3GT)	Pelargonidin-3-O-(Hydroxybenzoyl)(glucosyl)sophoroside-5-O-glucoside	0.999787	6.81424e-08
Ibat.Brg_v3.15CG003000.1 (3GT)	Delphinidin-3-O-(6''-O-galloy)glucoside	0.999589	2.52927e-07
Ibat.Brg_v3.15CG003000.1 (3GT)	Delphinidin-3-O-sambubioside-5-O-galactoside	0.999888	1.88045e-08
Ibat.Brg_v3.15DG002720.1 (3GT)	Peonidin-3-O-sophoroside-5-O-glucoside	0.999856	3.11976e-08
Ibat.Brg_v3.15DG002720.1 (3GT)	Cyanidin-3-O-sophoroside	0.999918	1.01659e-08
Ibat.Brg_v3.15DG002720.1 (3GT)	Peonidin-3-O-sophoroside	0.999886	1.93782e-08
Ibat.Brg_v3.15DG002720.1 (3GT)	Cyanidin-3-O-sophorotriose	0.999865	2.75087e-08
Ibat.Brg_v3.15DG002720.1 (3GT)	Cyanidin-3-O-caffeoyl-glucoside-5-O-sophoroside	0.999895	1.65267e-08
Ibat.Brg_v3.15DG002720.1 (3GT)	Peonidin-3-O-(6''-ferulylsophoroside)-5-glucoside	0.999893	1.72309e-08
Ibat.Brg_v3.15DG002720.1 (3GT)	Cyanidin-3-O-(feruloyl)glucoside-5-O-diglucoside	0.999905	1.35002e-08
Ibat.Brg_v3.15DG002720.1 (3GT)	Cyanidin-3-sinapoyl-xyloside-glucoside-galactoside	0.999842	3.7663e-08
Ibat.Brg_v3.15DG002720.1 (3GT)	Cyanidin-3-diglucoside-5-glucuride	0.999887	1.91254e-08
Ibat.Brg_v3.15DG002720.1 (3GT)	Cyanidin-3-(6''-O-p-caffeoyl)-glucoside	0.999858	3.03085e-08
Ibat.Brg_v3.15DG002720.1 (3GT)	Peonidin-hydroxyben-malonyl-glucoside-xyloside	0.999909	1.25139e-08
Ibat.Brg_v3.15DG002720.1 (3GT)	Cyanidin-3-O-(coumaroyl)sophoroside-5-glucoside	0.999853	3.25054e-08
Ibat.Brg_v3.15DG002720.1 (3GT)	Cyanidin-3-O-galactoside	0.999819	4.92319e-08
Ibat.Brg_v3.15DG002720.1 (3GT)	Peonidin-3-O-(caffeoyl)rutinoside-5-O-glucoside	0.999899	1.52131e-08
Ibat.Brg_v3.15DG002720.1 (3GT)	Peonidin-3-O-sinapoyl-xyloside-glucoside-5-O-galactoside	0.999903	1.42164e-08
Ibat.Brg_v3.15DG002720.1 (3GT)	Cyanidin3-O-(6''-O-feruloyl)glucoside-5-O-glucoside	0.999904	1.38143e-08
Ibat.Brg_v3.15DG002720.1 (3GT)	Cyanidin-glucuronide-glucuronide	0.999876	2.30142e-08
Ibat.Brg_v3.15DG002720.1 (3GT)	Pelargonidin-3-(6''-caffeylsophoroside)-5-glucoside	0.999879	2.1844e-08
Ibat.Brg_v3.15DG002720.1 (3GT)	Pelargonidin-3-O-(caffeoyl)sophorotriose	0.999792	6.46983e-08
Ibat.Brg_v3.15DG002720.1 (3GT)	Delphinidin-3-O-glucoside	0.999921	9.28012e-09
Ibat.Brg_v3.15DG002720.1 (3GT)	Peonidin-3,5-diglucuronide	0.999936	6.07045e-09
Ibat.Brg_v3.15DG002720.1 (3GT)	Pelargonidin-3-O-sophoroside	0.999879	2.21403e-08
Ibat.Brg_v3.15DG002720.1 (3GT)	Delphinidin-3-O-galactoside	0.999797	6.201e-08
Ibat.Brg_v3.15DG002720.1 (3GT)	Malvidin-3-O-(6''-O-acetyl)glucoside	0.999871	2.51471e-08
Ibat.Brg_v3.15DG002720.1 (3GT)	Petunidin-3-O-(caffeoyl)diglucoside	0.999829	4.36637e-08
Ibat.Brg_v3.15DG002720.1 (3GT)	Peonidin-3-O-(caffeoyl)Sophorotriose	0.999891	1.77149e-08
Ibat.Brg_v3.15DG002720.1 (3GT)	Peonidin-3-O-sambubioside-5-O-glucoside	0.999797	6.206e-08
Ibat.Brg_v3.15DG002720.1 (3GT)	Pelargonidin-3,5-O-diglucoside	0.999913	1.145e-08
Ibat.Brg_v3.15DG002720.1 (3GT)	Cyanidin-3-O-xylosyl(feruloylglucosyl)galactoside	0.999619	2.17656e-07
Ibat.Brg_v3.15DG002720.1 (3GT)	Peonidin-3-O-(6''-O-dimalonyl)glucoside	0.999645	1.89239e-07
Ibat.Brg_v3.15DG002720.1 (3GT)	Malvidin-3-O-galactoside	0.984181	0.000373396
Ibat.Brg_v3.15DG002720.1 (3GT)	Malvidin-3-O-glucoside	0.966119	0.00170246
Ibat.Brg_v3.15DG002720.1 (3GT)	Cyanidin-3-O-rutinoside-glucoside	0.999786	6.88335e-08
Ibat.Brg_v3.15DG002720.1 (3GT)	Malvidin-3-O-sambubioside	0.999662	1.71343e-07
Ibat.Brg_v3.15DG002720.1 (3GT)	Cyanidin-3-O-(6''-O-ferulyl-xylosyl)glucoside	0.999815	5.14624e-08
Ibat.Brg_v3.15DG002720.1 (3GT)	Pelargonidin-3-O-(Hydroxybenzoyl)(glucosyl)sophoroside-5-O-glucoside	0.999988	2.00379e-10
Ibat.Brg_v3.15DG002720.1 (3GT)	Delphinidin-3-O-(6''-O-galloy)glucoside	0.999897	1.60608e-08
Ibat.Brg_v3.15DG002720.1 (3GT)	Delphinidin-3-O-sambubioside-5-O-galactoside	0.999712	1.24043e-07
Ibat.Brg_v3.15DG003050.1 (3GT)	Peonidin-3-O-sophoroside-5-O-glucoside	0.999865	2.72851e-08
Ibat.Brg_v3.15DG003050.1 (3GT)	Cyanidin-3-O-sophoroside	0.999937	5.9982e-09
Ibat.Brg_v3.15DG003050.1 (3GT)	Peonidin-3-O-sophoroside	0.999916	1.05649e-08
Ibat.Brg_v3.15DG003050.1 (3GT)	Cyanidin-3-O-sophorotriose	0.999901	1.47551e-08
Ibat.Brg_v3.15DG003050.1 (3GT)	Cyanidin-3-O-caffeoyl-glucoside-5-O-sophoroside	0.999913	1.14217e-08
Ibat.Brg_v3.15DG003050.1 (3GT)	Peonidin-3-O-(6''-ferulylsophoroside)-5-glucoside	0.999902	1.44161e-08
Ibat.Brg_v3.15DG003050.1 (3GT)	Cyanidin-3-O-(feruloyl)glucoside-5-O-diglucoside	0.999877	2.26476e-08
Ibat.Brg_v3.15DG003050.1 (3GT)	Cyanidin-3-sinapoyl-xyloside-glucoside-galactoside	0.999848	3.45184e-08
Ibat.Brg_v3.15DG003050.1 (3GT)	Cyanidin-3-diglucoside-5-glucuride	0.999933	6.78768e-09
Ibat.Brg_v3.15DG003050.1 (3GT)	Cyanidin-3-(6''-O-p-caffeoyl)-glucoside	0.999906	1.32151e-08
Ibat.Brg_v3.15DG003050.1 (3GT)	Peonidin-hydroxyben-malonyl-glucoside-xyloside	0.999953	3.33877e-09
Ibat.Brg_v3.15DG003050.1 (3GT)	Cyanidin-3-O-(coumaroyl)sophoroside-5-glucoside	0.999872	2.47236e-08
Ibat.Brg_v3.15DG003050.1 (3GT)	Cyanidin-3-O-galactoside	0.999914	1.11398e-08
Ibat.Brg_v3.15DG003050.1 (3GT)	Peonidin-3-O-(caffeoyl)rutinoside-5-O-glucoside	0.99994	5.38636e-09
Ibat.Brg_v3.15DG003050.1 (3GT)	Peonidin-3-O-sinapoyl-xyloside-glucoside-5-O-galactoside	0.99992	9.69987e-09
Ibat.Brg_v3.15DG003050.1 (3GT)	Cyanidin3-O-(6''-O-feruloyl)glucoside-5-O-glucoside	0.999954	3.1238e-09
Ibat.Brg_v3.15DG003050.1 (3GT)	Cyanidin-glucuronide-glucuronide	0.999941	5.2327e-09
Ibat.Brg_v3.15DG003050.1 (3GT)	Pelargonidin-3-(6''-caffeylsophoroside)-5-glucoside	0.999884	2.02235e-08
Ibat.Brg_v3.15DG003050.1 (3GT)	Pelargonidin-3-O-(caffeoyl)sophorotriose	0.99984	3.82618e-08
Ibat.Brg_v3.15DG003050.1 (3GT)	Delphinidin-3-O-glucoside	0.999891	1.79797e-08
Ibat.Brg_v3.15DG003050.1 (3GT)	Peonidin-3,5-diglucuronide	0.999899	1.53127e-08
Ibat.Brg_v3.15DG003050.1 (3GT)	Pelargonidin-3-O-sophoroside	0.99987	2.53141e-08
Ibat.Brg_v3.15DG003050.1 (3GT)	Delphinidin-3-O-galactoside	0.999847	3.50949e-08
Ibat.Brg_v3.15DG003050.1 (3GT)	Malvidin-3-O-(6''-O-acetyl)glucoside	0.999941	5.29973e-09
Ibat.Brg_v3.15DG003050.1 (3GT)	Petunidin-3-O-(caffeoyl)diglucoside	0.999824	4.63405e-08
Ibat.Brg_v3.15DG003050.1 (3GT)	Peonidin-3-O-(caffeoyl)Sophorotriose	0.999962	2.12873e-09
Ibat.Brg_v3.15DG003050.1 (3GT)	Peonidin-3-O-sambubioside-5-O-glucoside	0.999826	4.51637e-08
Ibat.Brg_v3.15DG003050.1 (3GT)	Pelargonidin-3,5-O-diglucoside	0.99988	2.1437e-08
Ibat.Brg_v3.15DG003050.1 (3GT)	Cyanidin-3-O-xylosyl(feruloylglucosyl)galactoside	0.99964	1.94583e-07
Ibat.Brg_v3.15DG003050.1 (3GT)	Peonidin-3-O-(6''-O-dimalonyl)glucoside	0.99981	5.43736e-08
Ibat.Brg_v3.15DG003050.1 (3GT)	Malvidin-3-O-galactoside	0.984599	0.00035394
Ibat.Brg_v3.15DG003050.1 (3GT)	Malvidin-3-O-glucoside	0.968033	0.0015165
Ibat.Brg_v3.15DG003050.1 (3GT)	Cyanidin-3-O-rutinoside-glucoside	0.999907	1.29866e-08
Ibat.Brg_v3.15DG003050.1 (3GT)	Malvidin-3-O-sambubioside	0.999861	2.88296e-08
Ibat.Brg_v3.15DG003050.1 (3GT)	Cyanidin-3-O-(6''-O-ferulyl-xylosyl)glucoside	0.999939	5.62194e-09
Ibat.Brg_v3.15DG003050.1 (3GT)	Pelargonidin-3-O-(Hydroxybenzoyl)(glucosyl)sophoroside-5-O-glucoside	0.999964	1.96683e-09
Ibat.Brg_v3.15DG003050.1 (3GT)	Delphinidin-3-O-(6''-O-galloy)glucoside	0.999739	1.02025e-07
Ibat.Brg_v3.15DG003050.1 (3GT)	Delphinidin-3-O-sambubioside-5-O-galactoside	0.999784	6.97844e-08
Ibat.Brg_v3.12DG020540.1 (CCoAOMT)	Peonidin-3-O-sophoroside-5-O-glucoside	0.999853	3.25295e-08
Ibat.Brg_v3.12DG020540.1 (CCoAOMT)	Cyanidin-3-O-sophoroside	0.9999	1.49941e-08
Ibat.Brg_v3.12DG020540.1 (CCoAOMT)	Peonidin-3-O-sophoroside	0.999924	8.55841e-09
Ibat.Brg_v3.12DG020540.1 (CCoAOMT)	Cyanidin-3-O-sophorotriose	0.999937	6.01776e-09
Ibat.Brg_v3.12DG020540.1 (CCoAOMT)	Cyanidin-3-O-caffeoyl-glucoside-5-O-sophoroside	0.999914	1.11941e-08
Ibat.Brg_v3.12DG020540.1 (CCoAOMT)	Peonidin-3-O-(6''-ferulylsophoroside)-5-glucoside	0.999909	1.24259e-08
Ibat.Brg_v3.12DG020540.1 (CCoAOMT)	Cyanidin-3-O-(feruloyl)glucoside-5-O-diglucoside	0.999871	2.47723e-08
Ibat.Brg_v3.12DG020540.1 (CCoAOMT)	Cyanidin-3-sinapoyl-xyloside-glucoside-galactoside	0.99992	9.69831e-09
Ibat.Brg_v3.12DG020540.1 (CCoAOMT)	Cyanidin-3-diglucoside-5-glucuride	0.99993	7.30479e-09
Ibat.Brg_v3.12DG020540.1 (CCoAOMT)	Cyanidin-3-(6''-O-p-caffeoyl)-glucoside	0.999945	4.5457e-09
Ibat.Brg_v3.12DG020540.1 (CCoAOMT)	Peonidin-hydroxyben-malonyl-glucoside-xyloside	0.999913	1.12887e-08
Ibat.Brg_v3.12DG020540.1 (CCoAOMT)	Cyanidin-3-O-(coumaroyl)sophoroside-5-glucoside	0.999928	7.76133e-09
Ibat.Brg_v3.12DG020540.1 (CCoAOMT)	Cyanidin-3-O-galactoside	0.999971	1.29067e-09
Ibat.Brg_v3.12DG020540.1 (CCoAOMT)	Peonidin-3-O-(caffeoyl)rutinoside-5-O-glucoside	0.999921	9.40899e-09
Ibat.Brg_v3.12DG020540.1 (CCoAOMT)	Peonidin-3-O-sinapoyl-xyloside-glucoside-5-O-galactoside	0.999909	1.23798e-08
Ibat.Brg_v3.12DG020540.1 (CCoAOMT)	Cyanidin3-O-(6''-O-feruloyl)glucoside-5-O-glucoside	0.999918	1.01951e-08
Ibat.Brg_v3.12DG020540.1 (CCoAOMT)	Cyanidin-glucuronide-glucuronide	0.99994	5.38947e-09
Ibat.Brg_v3.12DG020540.1 (CCoAOMT)	Pelargonidin-3-(6''-caffeylsophoroside)-5-glucoside	0.99991	1.20683e-08
Ibat.Brg_v3.12DG020540.1 (CCoAOMT)	Pelargonidin-3-O-(caffeoyl)sophorotriose	0.999956	2.95187e-09
Ibat.Brg_v3.12DG020540.1 (CCoAOMT)	Delphinidin-3-O-glucoside	0.999861	2.88847e-08
Ibat.Brg_v3.12DG020540.1 (CCoAOMT)	Peonidin-3,5-diglucuronide	0.999845	3.58678e-08
Ibat.Brg_v3.12DG020540.1 (CCoAOMT)	Pelargonidin-3-O-sophoroside	0.999899	1.52538e-08
Ibat.Brg_v3.12DG020540.1 (CCoAOMT)	Delphinidin-3-O-galactoside	0.999957	2.75854e-09
Ibat.Brg_v3.12DG020540.1 (CCoAOMT)	Malvidin-3-O-(6''-O-acetyl)glucoside	0.999944	4.72766e-09
Ibat.Brg_v3.12DG020540.1 (CCoAOMT)	Petunidin-3-O-(caffeoyl)diglucoside	0.999909	1.24098e-08
Ibat.Brg_v3.12DG020540.1 (CCoAOMT)	Peonidin-3-O-(caffeoyl)Sophorotriose	0.999926	8.2684e-09
Ibat.Brg_v3.12DG020540.1 (CCoAOMT)	Peonidin-3-O-sambubioside-5-O-glucoside	0.999942	5.0856e-09
Ibat.Brg_v3.12DG020540.1 (CCoAOMT)	Pelargonidin-3,5-O-diglucoside	0.999864	2.77233e-08
Ibat.Brg_v3.12DG020540.1 (CCoAOMT)	Cyanidin-3-O-xylosyl(feruloylglucosyl)galactoside	0.9999	1.50915e-08
Ibat.Brg_v3.12DG020540.1 (CCoAOMT)	Peonidin-3-O-(6''-O-dimalonyl)glucoside	1	6.87633e-14
Ibat.Brg_v3.12DG020540.1 (CCoAOMT)	Malvidin-3-O-galactoside	0.987417	0.000236517
Ibat.Brg_v3.12DG020540.1 (CCoAOMT)	Malvidin-3-O-glucoside	0.970259	0.00131365
Ibat.Brg_v3.12DG020540.1 (CCoAOMT)	Cyanidin-3-O-rutinoside-glucoside	0.999982	5.10387e-10
Ibat.Brg_v3.12DG020540.1 (CCoAOMT)	Malvidin-3-O-sambubioside	0.99999	1.48863e-10
Ibat.Brg_v3.12DG020540.1 (CCoAOMT)	Cyanidin-3-O-(6''-O-ferulyl-xylosyl)glucoside	0.999966	1.7399e-09
Ibat.Brg_v3.12DG020540.1 (CCoAOMT)	Pelargonidin-3-O-(Hydroxybenzoyl)(glucosyl)sophoroside-5-O-glucoside	0.999745	9.71615e-08
Ibat.Brg_v3.12DG020540.1 (CCoAOMT)	Delphinidin-3-O-(6''-O-galloy)glucoside	0.999673	1.60097e-07
Ibat.Brg_v3.12DG020540.1 (CCoAOMT)	Delphinidin-3-O-sambubioside-5-O-galactoside	0.999968	1.55842e-09
Ibat.Brg_v3.13DG003650.1 (ANS)	Peonidin-3-O-sophoroside-5-O-glucoside	0.954651	0.0030382
Ibat.Brg_v3.13DG003650.1 (ANS)	Cyanidin-3-O-sophoroside	0.951795	0.00342957
Ibat.Brg_v3.13DG003650.1 (ANS)	Peonidin-3-O-sophoroside	0.951792	0.00343
Ibat.Brg_v3.13DG003650.1 (ANS)	Cyanidin-3-O-sophorotriose	0.951788	0.00343062
Ibat.Brg_v3.13DG003650.1 (ANS)	Cyanidin-3-O-caffeoyl-glucoside-5-O-sophoroside	0.951792	0.00343005
Ibat.Brg_v3.13DG003650.1 (ANS)	Peonidin-3-O-(6''-ferulylsophoroside)-5-glucoside	0.951789	0.00343042
Ibat.Brg_v3.13DG003650.1 (ANS)	Cyanidin-3-O-(feruloyl)glucoside-5-O-diglucoside	0.951779	0.00343181
Ibat.Brg_v3.13DG003650.1 (ANS)	Cyanidin-3-sinapoyl-xyloside-glucoside-galactoside	0.951771	0.00343294
Ibat.Brg_v3.13DG003650.1 (ANS)	Cyanidin-3-diglucoside-5-glucuride	0.951794	0.00342974
Ibat.Brg_v3.13DG003650.1 (ANS)	Cyanidin-3-(6''-O-p-caffeoyl)-glucoside	0.951788	0.00343061
Ibat.Brg_v3.13DG003650.1 (ANS)	Peonidin-hydroxyben-malonyl-glucoside-xyloside	0.951795	0.00342952
Ibat.Brg_v3.13DG003650.1 (ANS)	Cyanidin-3-O-(coumaroyl)sophoroside-5-glucoside	0.951779	0.00343177
Ibat.Brg_v3.13DG003650.1 (ANS)	Cyanidin-3-O-galactoside	0.951779	0.00343188
Ibat.Brg_v3.13DG003650.1 (ANS)	Peonidin-3-O-(caffeoyl)rutinoside-5-O-glucoside	0.951795	0.00342955
Ibat.Brg_v3.13DG003650.1 (ANS)	Peonidin-3-O-sinapoyl-xyloside-glucoside-5-O-galactoside	0.951793	0.00342987
Ibat.Brg_v3.13DG003650.1 (ANS)	Cyanidin3-O-(6''-O-feruloyl)glucoside-5-O-glucoside	0.951795	0.00342959
Ibat.Brg_v3.13DG003650.1 (ANS)	Cyanidin-glucuronide-glucuronide	0.951792	0.00342998
Ibat.Brg_v3.13DG003650.1 (ANS)	Pelargonidin-3-(6''-caffeylsophoroside)-5-glucoside	0.951784	0.00343114
Ibat.Brg_v3.13DG003650.1 (ANS)	Pelargonidin-3-O-(caffeoyl)sophorotriose	0.951763	0.00343407
Ibat.Brg_v3.13DG003650.1 (ANS)	Delphinidin-3-O-glucoside	0.951782	0.00343145
Ibat.Brg_v3.13DG003650.1 (ANS)	Peonidin-3,5-diglucuronide	0.951781	0.00343152
Ibat.Brg_v3.13DG003650.1 (ANS)	Pelargonidin-3-O-sophoroside	0.951779	0.00343182
Ibat.Brg_v3.13DG003650.1 (ANS)	Delphinidin-3-O-galactoside	0.951766	0.00343372
Ibat.Brg_v3.13DG003650.1 (ANS)	Malvidin-3-O-(6''-O-acetyl)glucoside	0.951791	0.00343013
Ibat.Brg_v3.13DG003650.1 (ANS)	Petunidin-3-O-(caffeoyl)diglucoside	0.951761	0.00343432
Ibat.Brg_v3.13DG003650.1 (ANS)	Peonidin-3-O-(caffeoyl)Sophorotriose	0.951791	0.00343008
Ibat.Brg_v3.13DG003650.1 (ANS)	Peonidin-3-O-sambubioside-5-O-glucoside	0.95176	0.00343455
Ibat.Brg_v3.13DG003650.1 (ANS)	Pelargonidin-3,5-O-diglucoside	0.951779	0.0034318
Ibat.Brg_v3.13DG003650.1 (ANS)	Cyanidin-3-O-xylosyl(feruloylglucosyl)galactoside	0.951659	0.00344883
Ibat.Brg_v3.13DG003650.1 (ANS)	Peonidin-3-O-(6''-O-dimalonyl)glucoside	0.951708	0.00344186
Ibat.Brg_v3.13DG003650.1 (ANS)	Malvidin-3-O-galactoside	0.938791	0.00550514
Ibat.Brg_v3.13DG003650.1 (ANS)	Malvidin-3-O-glucoside	0.939421	0.00539362
Ibat.Brg_v3.13DG003650.1 (ANS)	Cyanidin-3-O-rutinoside-glucoside	0.951767	0.00343355
Ibat.Brg_v3.13DG003650.1 (ANS)	Malvidin-3-O-sambubioside	0.951708	0.00344185
Ibat.Brg_v3.13DG003650.1 (ANS)	Cyanidin-3-O-(6''-O-ferulyl-xylosyl)glucoside	0.951772	0.00343282
Ibat.Brg_v3.13DG003650.1 (ANS)	Pelargonidin-3-O-(Hydroxybenzoyl)(glucosyl)sophoroside-5-O-glucoside	0.951754	0.00343533
Ibat.Brg_v3.13DG003650.1 (ANS)	Delphinidin-3-O-(6''-O-galloy)glucoside	0.951688	0.00344472
Ibat.Brg_v3.13DG003650.1 (ANS)	Delphinidin-3-O-sambubioside-5-O-galactoside	0.951731	0.00343865
Ibat.Brg_v3.13EG005800.1 (ANS)	Peonidin-3-O-sophoroside-5-O-glucoside	0.999946	4.33284e-09
Ibat.Brg_v3.13EG005800.1 (ANS)	Cyanidin-3-O-sophoroside	0.999998	5.71898e-12
Ibat.Brg_v3.13EG005800.1 (ANS)	Peonidin-3-O-sophoroside	0.999998	3.61841e-12
Ibat.Brg_v3.13EG005800.1 (ANS)	Cyanidin-3-O-sophorotriose	0.999996	2.39808e-11
Ibat.Brg_v3.13EG005800.1 (ANS)	Cyanidin-3-O-caffeoyl-glucoside-5-O-sophoroside	0.999997	1.16819e-11
Ibat.Brg_v3.13EG005800.1 (ANS)	Peonidin-3-O-(6''-ferulylsophoroside)-5-glucoside	0.999995	4.08571e-11
Ibat.Brg_v3.13EG005800.1 (ANS)	Cyanidin-3-O-(feruloyl)glucoside-5-O-diglucoside	0.999983	4.48337e-10
Ibat.Brg_v3.13EG005800.1 (ANS)	Cyanidin-3-sinapoyl-xyloside-glucoside-galactoside	0.999981	5.56265e-10
Ibat.Brg_v3.13EG005800.1 (ANS)	Cyanidin-3-diglucoside-5-glucuride	1	1.54868e-14
Ibat.Brg_v3.13EG005800.1 (ANS)	Cyanidin-3-(6''-O-p-caffeoyl)-glucoside	0.999997	1.83204e-11
Ibat.Brg_v3.13EG005800.1 (ANS)	Peonidin-hydroxyben-malonyl-glucoside-xyloside	0.999999	2.50752e-12
Ibat.Brg_v3.13EG005800.1 (ANS)	Cyanidin-3-O-(coumaroyl)sophoroside-5-glucoside	0.999989	1.94525e-10
Ibat.Brg_v3.13EG005800.1 (ANS)	Cyanidin-3-O-galactoside	0.999989	1.68625e-10
Ibat.Brg_v3.13EG005800.1 (ANS)	Peonidin-3-O-(caffeoyl)rutinoside-5-O-glucoside	1	1.21883e-14
Ibat.Brg_v3.13EG005800.1 (ANS)	Peonidin-3-O-sinapoyl-xyloside-glucoside-5-O-galactoside	0.999998	7.70657e-12
Ibat.Brg_v3.13EG005800.1 (ANS)	Cyanidin3-O-(6''-O-feruloyl)glucoside-5-O-glucoside	0.999999	3.2689e-12
Ibat.Brg_v3.13EG005800.1 (ANS)	Cyanidin-glucuronide-glucuronide	0.999999	2.92161e-12
Ibat.Brg_v3.13EG005800.1 (ANS)	Pelargonidin-3-(6''-caffeylsophoroside)-5-glucoside	0.999991	1.2768e-10
Ibat.Brg_v3.13EG005800.1 (ANS)	Pelargonidin-3-O-(caffeoyl)sophorotriose	0.999976	8.31132e-10
Ibat.Brg_v3.13EG005800.1 (ANS)	Delphinidin-3-O-glucoside	0.999984	4.06157e-10
Ibat.Brg_v3.13EG005800.1 (ANS)	Peonidin-3,5-diglucuronide	0.999981	5.35835e-10
Ibat.Brg_v3.13EG005800.1 (ANS)	Pelargonidin-3-O-sophoroside	0.999986	3.08613e-10
Ibat.Brg_v3.13EG005800.1 (ANS)	Delphinidin-3-O-galactoside	0.999979	6.76701e-10
Ibat.Brg_v3.13EG005800.1 (ANS)	Malvidin-3-O-(6''-O-acetyl)glucoside	0.999998	6.9014e-12
Ibat.Brg_v3.13EG005800.1 (ANS)	Petunidin-3-O-(caffeoyl)diglucoside	0.999971	1.23992e-09
Ibat.Brg_v3.13EG005800.1 (ANS)	Peonidin-3-O-(caffeoyl)Sophorotriose	0.999995	3.28271e-11
Ibat.Brg_v3.13EG005800.1 (ANS)	Peonidin-3-O-sambubioside-5-O-glucoside	0.999973	1.13358e-09
Ibat.Brg_v3.13EG005800.1 (ANS)	Pelargonidin-3,5-O-diglucoside	0.999982	4.9137e-10
Ibat.Brg_v3.13EG005800.1 (ANS)	Cyanidin-3-O-xylosyl(feruloylglucosyl)galactoside	0.999877	2.2678e-08
Ibat.Brg_v3.13EG005800.1 (ANS)	Peonidin-3-O-(6''-O-dimalonyl)glucoside	0.999926	8.10455e-09
Ibat.Brg_v3.13EG005800.1 (ANS)	Malvidin-3-O-galactoside	0.986143	0.000286713
Ibat.Brg_v3.13EG005800.1 (ANS)	Malvidin-3-O-glucoside	0.968404	0.00148169
Ibat.Brg_v3.13EG005800.1 (ANS)	Cyanidin-3-O-rutinoside-glucoside	0.999979	6.74469e-10
Ibat.Brg_v3.13EG005800.1 (ANS)	Malvidin-3-O-sambubioside	0.999923	8.96619e-09
Ibat.Brg_v3.13EG005800.1 (ANS)	Cyanidin-3-O-(6''-O-ferulyl-xylosyl)glucoside	0.999981	5.53725e-10
Ibat.Brg_v3.13EG005800.1 (ANS)	Pelargonidin-3-O-(Hydroxybenzoyl)(glucosyl)sophoroside-5-O-glucoside	0.999941	5.26933e-09
Ibat.Brg_v3.13EG005800.1 (ANS)	Delphinidin-3-O-(6''-O-galloy)glucoside	0.99988	2.17576e-08
Ibat.Brg_v3.13EG005800.1 (ANS)	Delphinidin-3-O-sambubioside-5-O-galactoside	0.999948	4.05402e-09
Ibat.Brg_v3.12AG003820.1 (DFR)	Peonidin-3-O-sophoroside-5-O-glucoside	0.957982	0.00261121
Ibat.Brg_v3.12AG003820.1 (DFR)	Cyanidin-3-O-sophoroside	0.958448	0.00255394
Ibat.Brg_v3.12AG003820.1 (DFR)	Peonidin-3-O-sophoroside	0.958327	0.0025688
Ibat.Brg_v3.12AG003820.1 (DFR)	Cyanidin-3-O-sophorotriose	0.958251	0.00257809
Ibat.Brg_v3.12AG003820.1 (DFR)	Cyanidin-3-O-caffeoyl-glucoside-5-O-sophoroside	0.958113	0.002595
Ibat.Brg_v3.12AG003820.1 (DFR)	Peonidin-3-O-(6''-ferulylsophoroside)-5-glucoside	0.957867	0.00262535
Ibat.Brg_v3.12AG003820.1 (DFR)	Cyanidin-3-O-(feruloyl)glucoside-5-O-diglucoside	0.957115	0.00271924
Ibat.Brg_v3.12AG003820.1 (DFR)	Cyanidin-3-sinapoyl-xyloside-glucoside-galactoside	0.957282	0.00269823
Ibat.Brg_v3.12AG003820.1 (DFR)	Cyanidin-3-diglucoside-5-glucuride	0.958777	0.00251399
Ibat.Brg_v3.12AG003820.1 (DFR)	Cyanidin-3-(6''-O-p-caffeoyl)-glucoside	0.958501	0.00254756
Ibat.Brg_v3.12AG003820.1 (DFR)	Peonidin-hydroxyben-malonyl-glucoside-xyloside	0.95904	0.00248218
Ibat.Brg_v3.12AG003820.1 (DFR)	Cyanidin-3-O-(coumaroyl)sophoroside-5-glucoside	0.957683	0.00264821
Ibat.Brg_v3.12AG003820.1 (DFR)	Cyanidin-3-O-galactoside	0.959408	0.00243814
Ibat.Brg_v3.12AG003820.1 (DFR)	Peonidin-3-O-(caffeoyl)rutinoside-5-O-glucoside	0.958802	0.00251101
Ibat.Brg_v3.12AG003820.1 (DFR)	Peonidin-3-O-sinapoyl-xyloside-glucoside-5-O-galactoside	0.958187	0.00258589
Ibat.Brg_v3.12AG003820.1 (DFR)	Cyanidin3-O-(6''-O-feruloyl)glucoside-5-O-glucoside	0.959158	0.00246805
Ibat.Brg_v3.12AG003820.1 (DFR)	Cyanidin-glucuronide-glucuronide	0.959197	0.00246338
Ibat.Brg_v3.12AG003820.1 (DFR)	Pelargonidin-3-(6''-caffeylsophoroside)-5-glucoside	0.957603	0.00265811
Ibat.Brg_v3.12AG003820.1 (DFR)	Pelargonidin-3-O-(caffeoyl)sophorotriose	0.957858	0.00262649
Ibat.Brg_v3.12AG003820.1 (DFR)	Delphinidin-3-O-glucoside	0.957242	0.00270324
Ibat.Brg_v3.12AG003820.1 (DFR)	Peonidin-3,5-diglucuronide	0.957286	0.00269773
Ibat.Brg_v3.12AG003820.1 (DFR)	Pelargonidin-3-O-sophoroside	0.957283	0.00269816
Ibat.Brg_v3.12AG003820.1 (DFR)	Delphinidin-3-O-galactoside	0.957957	0.00261426
Ibat.Brg_v3.12AG003820.1 (DFR)	Malvidin-3-O-(6''-O-acetyl)glucoside	0.959281	0.00245327
Ibat.Brg_v3.12AG003820.1 (DFR)	Petunidin-3-O-(caffeoyl)diglucoside	0.956894	0.00274712
Ibat.Brg_v3.12AG003820.1 (DFR)	Peonidin-3-O-(caffeoyl)Sophorotriose	0.959622	0.00241269
Ibat.Brg_v3.12AG003820.1 (DFR)	Peonidin-3-O-sambubioside-5-O-glucoside	0.957445	0.00267792
Ibat.Brg_v3.12AG003820.1 (DFR)	Pelargonidin-3,5-O-diglucoside	0.957106	0.00272033
Ibat.Brg_v3.12AG003820.1 (DFR)	Cyanidin-3-O-xylosyl(feruloylglucosyl)galactoside	0.955982	0.00286375
Ibat.Brg_v3.12AG003820.1 (DFR)	Peonidin-3-O-(6''-O-dimalonyl)glucoside	0.959857	0.0023848
Ibat.Brg_v3.12AG003820.1 (DFR)	Malvidin-3-O-galactoside	0.931262	0.00692491
Ibat.Brg_v3.12AG003820.1 (DFR)	Malvidin-3-O-glucoside	0.952952	0.00326818
Ibat.Brg_v3.12AG003820.1 (DFR)	Cyanidin-3-O-rutinoside-glucoside	0.959849	0.00238584
Ibat.Brg_v3.12AG003820.1 (DFR)	Malvidin-3-O-sambubioside	0.961132	0.00223667
Ibat.Brg_v3.12AG003820.1 (DFR)	Cyanidin-3-O-(6''-O-ferulyl-xylosyl)glucoside	0.960297	0.00233324
Ibat.Brg_v3.12AG003820.1 (DFR)	Pelargonidin-3-O-(Hydroxybenzoyl)(glucosyl)sophoroside-5-O-glucoside	0.958863	0.00250352
Ibat.Brg_v3.12AG003820.1 (DFR)	Delphinidin-3-O-(6''-O-galloy)glucoside	0.954569	0.00304912
Ibat.Brg_v3.12AG003820.1 (DFR)	Delphinidin-3-O-sambubioside-5-O-galactoside	0.957825	0.00263064
Ibat.Brg_v3.12BG004040.1 (DFR)	Peonidin-3-O-sophoroside-5-O-glucoside	0.999661	1.71972e-07
Ibat.Brg_v3.12BG004040.1 (DFR)	Cyanidin-3-O-sophoroside	0.999673	1.599e-07
Ibat.Brg_v3.12BG004040.1 (DFR)	Peonidin-3-O-sophoroside	0.999728	1.10571e-07
Ibat.Brg_v3.12BG004040.1 (DFR)	Cyanidin-3-O-sophorotriose	0.999759	8.69475e-08
Ibat.Brg_v3.12BG004040.1 (DFR)	Cyanidin-3-O-caffeoyl-glucoside-5-O-sophoroside	0.999725	1.1349e-07
Ibat.Brg_v3.12BG004040.1 (DFR)	Peonidin-3-O-(6''-ferulylsophoroside)-5-glucoside	0.999737	1.04112e-07
Ibat.Brg_v3.12BG004040.1 (DFR)	Cyanidin-3-O-(feruloyl)glucoside-5-O-diglucoside	0.999732	1.07966e-07
Ibat.Brg_v3.12BG004040.1 (DFR)	Cyanidin-3-sinapoyl-xyloside-glucoside-galactoside	0.999812	5.31084e-08
Ibat.Brg_v3.12BG004040.1 (DFR)	Cyanidin-3-diglucoside-5-glucuride	0.999705	1.30924e-07
Ibat.Brg_v3.12BG004040.1 (DFR)	Cyanidin-3-(6''-O-p-caffeoyl)-glucoside	0.999756	8.94097e-08
Ibat.Brg_v3.12BG004040.1 (DFR)	Peonidin-hydroxyben-malonyl-glucoside-xyloside	0.999654	1.7982e-07
Ibat.Brg_v3.12BG004040.1 (DFR)	Cyanidin-3-O-(coumaroyl)sophoroside-5-glucoside	0.999791	6.52179e-08
Ibat.Brg_v3.12BG004040.1 (DFR)	Cyanidin-3-O-galactoside	0.999743	9.94159e-08
Ibat.Brg_v3.12BG004040.1 (DFR)	Peonidin-3-O-(caffeoyl)rutinoside-5-O-glucoside	0.999685	1.4893e-07
Ibat.Brg_v3.12BG004040.1 (DFR)	Peonidin-3-O-sinapoyl-xyloside-glucoside-5-O-galactoside	0.999711	1.25688e-07
Ibat.Brg_v3.12BG004040.1 (DFR)	Cyanidin3-O-(6''-O-feruloyl)glucoside-5-O-glucoside	0.999653	1.8032e-07
Ibat.Brg_v3.12BG004040.1 (DFR)	Cyanidin-glucuronide-glucuronide	0.999693	1.41494e-07
Ibat.Brg_v3.12BG004040.1 (DFR)	Pelargonidin-3-(6''-caffeylsophoroside)-5-glucoside	0.999762	8.4932e-08
Ibat.Brg_v3.12BG004040.1 (DFR)	Pelargonidin-3-O-(caffeoyl)sophorotriose	0.999841	3.81487e-08
Ibat.Brg_v3.12BG004040.1 (DFR)	Delphinidin-3-O-glucoside	0.999702	1.331e-07
Ibat.Brg_v3.12BG004040.1 (DFR)	Peonidin-3,5-diglucuronide	0.999671	1.62529e-07
Ibat.Brg_v3.12BG004040.1 (DFR)	Pelargonidin-3-O-sophoroside	0.999769	7.99648e-08
Ibat.Brg_v3.12BG004040.1 (DFR)	Delphinidin-3-O-galactoside	0.999834	4.1313e-08
Ibat.Brg_v3.12BG004040.1 (DFR)	Malvidin-3-O-(6''-O-acetyl)glucoside	0.999694	1.40115e-07
Ibat.Brg_v3.12BG004040.1 (DFR)	Petunidin-3-O-(caffeoyl)diglucoside	0.999829	4.40342e-08
Ibat.Brg_v3.12BG004040.1 (DFR)	Peonidin-3-O-(caffeoyl)Sophorotriose	0.999637	1.97908e-07
Ibat.Brg_v3.12BG004040.1 (DFR)	Peonidin-3-O-sambubioside-5-O-glucoside	0.999848	3.44608e-08
Ibat.Brg_v3.12BG004040.1 (DFR)	Pelargonidin-3,5-O-diglucoside	0.999719	1.1848e-07
Ibat.Brg_v3.12BG004040.1 (DFR)	Cyanidin-3-O-xylosyl(feruloylglucosyl)galactoside	0.999956	2.84908e-09
Ibat.Brg_v3.12BG004040.1 (DFR)	Peonidin-3-O-(6''-O-dimalonyl)glucoside	0.999816	5.09735e-08
Ibat.Brg_v3.12BG004040.1 (DFR)	Malvidin-3-O-galactoside	0.989455	0.000166221
Ibat.Brg_v3.12BG004040.1 (DFR)	Malvidin-3-O-glucoside	0.969927	0.00134302
Ibat.Brg_v3.12BG004040.1 (DFR)	Cyanidin-3-O-rutinoside-glucoside	0.999739	1.02238e-07
Ibat.Brg_v3.12BG004040.1 (DFR)	Malvidin-3-O-sambubioside	0.999705	1.30461e-07
Ibat.Brg_v3.12BG004040.1 (DFR)	Cyanidin-3-O-(6''-O-ferulyl-xylosyl)glucoside	0.999674	1.59136e-07
Ibat.Brg_v3.12BG004040.1 (DFR)	Pelargonidin-3-O-(Hydroxybenzoyl)(glucosyl)sophoroside-5-O-glucoside	0.999397	5.45048e-07
Ibat.Brg_v3.12BG004040.1 (DFR)	Delphinidin-3-O-(6''-O-galloy)glucoside	0.999632	2.03539e-07
Ibat.Brg_v3.12BG004040.1 (DFR)	Delphinidin-3-O-sambubioside-5-O-galactoside	0.999889	1.83799e-08
Ibat.Brg_v3.12DG002710.1 (DFR)	Peonidin-3-O-sophoroside-5-O-glucoside	0.82069	0.0453453
Ibat.Brg_v3.12DG002710.1 (DFR)	Cyanidin-3-O-sophoroside	0.818063	0.0466403
Ibat.Brg_v3.12DG002710.1 (DFR)	Peonidin-3-O-sophoroside	0.818422	0.0464626
Ibat.Brg_v3.12DG002710.1 (DFR)	Cyanidin-3-O-sophorotriose	0.818637	0.046356
Ibat.Brg_v3.12DG002710.1 (DFR)	Cyanidin-3-O-caffeoyl-glucoside-5-O-sophoroside	0.818551	0.0463985
Ibat.Brg_v3.12DG002710.1 (DFR)	Peonidin-3-O-(6''-ferulylsophoroside)-5-glucoside	0.818784	0.0462835
Ibat.Brg_v3.12DG002710.1 (DFR)	Cyanidin-3-O-(feruloyl)glucoside-5-O-diglucoside	0.819307	0.0460252
Ibat.Brg_v3.12DG002710.1 (DFR)	Cyanidin-3-sinapoyl-xyloside-glucoside-galactoside	0.819608	0.045877
Ibat.Brg_v3.12DG002710.1 (DFR)	Cyanidin-3-diglucoside-5-glucuride	0.817994	0.0466748
Ibat.Brg_v3.12DG002710.1 (DFR)	Cyanidin-3-(6''-O-p-caffeoyl)-glucoside	0.818451	0.0464482
Ibat.Brg_v3.12DG002710.1 (DFR)	Peonidin-hydroxyben-malonyl-glucoside-xyloside	0.817564	0.0468883
Ibat.Brg_v3.12DG002710.1 (DFR)	Cyanidin-3-O-(coumaroyl)sophoroside-5-glucoside	0.819208	0.0460741
Ibat.Brg_v3.12DG002710.1 (DFR)	Cyanidin-3-O-galactoside	0.817801	0.0467705
Ibat.Brg_v3.12DG002710.1 (DFR)	Peonidin-3-O-(caffeoyl)rutinoside-5-O-glucoside	0.817878	0.0467325
Ibat.Brg_v3.12DG002710.1 (DFR)	Peonidin-3-O-sinapoyl-xyloside-glucoside-5-O-galactoside	0.818427	0.0464601
Ibat.Brg_v3.12DG002710.1 (DFR)	Cyanidin3-O-(6''-O-feruloyl)glucoside-5-O-glucoside	0.817484	0.0469283
Ibat.Brg_v3.12DG002710.1 (DFR)	Cyanidin-glucuronide-glucuronide	0.817658	0.0468417
Ibat.Brg_v3.12DG002710.1 (DFR)	Pelargonidin-3-(6''-caffeylsophoroside)-5-glucoside	0.819104	0.0461252
Ibat.Brg_v3.12DG002710.1 (DFR)	Pelargonidin-3-O-(caffeoyl)sophorotriose	0.819382	0.0459879
Ibat.Brg_v3.12DG002710.1 (DFR)	Delphinidin-3-O-glucoside	0.819069	0.0461428
Ibat.Brg_v3.12DG002710.1 (DFR)	Peonidin-3,5-diglucuronide	0.81889	0.0462312
Ibat.Brg_v3.12DG002710.1 (DFR)	Pelargonidin-3-O-sophoroside	0.819373	0.0459925
Ibat.Brg_v3.12DG002710.1 (DFR)	Delphinidin-3-O-galactoside	0.819275	0.0460409
Ibat.Brg_v3.12DG002710.1 (DFR)	Malvidin-3-O-(6''-O-acetyl)glucoside	0.817611	0.0468647
Ibat.Brg_v3.12DG002710.1 (DFR)	Petunidin-3-O-(caffeoyl)diglucoside	0.819987	0.0456903
Ibat.Brg_v3.12DG002710.1 (DFR)	Peonidin-3-O-(caffeoyl)Sophorotriose	0.817101	0.0471191
Ibat.Brg_v3.12DG002710.1 (DFR)	Peonidin-3-O-sambubioside-5-O-glucoside	0.819714	0.0458247
Ibat.Brg_v3.12DG002710.1 (DFR)	Pelargonidin-3,5-O-diglucoside	0.819251	0.0460528
Ibat.Brg_v3.12DG002710.1 (DFR)	Cyanidin-3-O-xylosyl(feruloylglucosyl)galactoside	0.821585	0.0449083
Ibat.Brg_v3.12DG002710.1 (DFR)	Peonidin-3-O-(6''-O-dimalonyl)glucoside	0.818097	0.0466238
Ibat.Brg_v3.12DG002710.1 (DFR)	Malvidin-3-O-galactoside	0.861427	0.0274731
Ibat.Brg_v3.12DG002710.1 (DFR)	Cyanidin-3-O-rutinoside-glucoside	0.817526	0.0469075
Ibat.Brg_v3.12DG002710.1 (DFR)	Malvidin-3-O-sambubioside	0.816696	0.0473211
Ibat.Brg_v3.12DG002710.1 (DFR)	Cyanidin-3-O-(6''-O-ferulyl-xylosyl)glucoside	0.816891	0.0472238
Ibat.Brg_v3.12DG002710.1 (DFR)	Pelargonidin-3-O-(Hydroxybenzoyl)(glucosyl)sophoroside-5-O-glucoside	0.816592	0.0473729
Ibat.Brg_v3.12DG002710.1 (DFR)	Delphinidin-3-O-(6''-O-galloy)glucoside	0.820878	0.0452535
Ibat.Brg_v3.12DG002710.1 (DFR)	Delphinidin-3-O-sambubioside-5-O-galactoside	0.819754	0.0458048
Ibat.Brg_v3.12EG003900.4 (DFR)	Peonidin-3-O-sophoroside-5-O-glucoside	0.999897	1.59994e-08
Ibat.Brg_v3.12EG003900.4 (DFR)	Cyanidin-3-O-sophoroside	0.999927	7.90409e-09
Ibat.Brg_v3.12EG003900.4 (DFR)	Peonidin-3-O-sophoroside	0.99994	5.39185e-09
Ibat.Brg_v3.12EG003900.4 (DFR)	Cyanidin-3-O-sophorotriose	0.999945	4.53481e-09
Ibat.Brg_v3.12EG003900.4 (DFR)	Cyanidin-3-O-caffeoyl-glucoside-5-O-sophoroside	0.999946	4.31344e-09
Ibat.Brg_v3.12EG003900.4 (DFR)	Peonidin-3-O-(6''-ferulylsophoroside)-5-glucoside	0.999955	3.03948e-09
Ibat.Brg_v3.12EG003900.4 (DFR)	Cyanidin-3-O-(feruloyl)glucoside-5-O-diglucoside	0.999971	1.22054e-09
Ibat.Brg_v3.12EG003900.4 (DFR)	Cyanidin-3-sinapoyl-xyloside-glucoside-galactoside	0.999975	9.52229e-10
Ibat.Brg_v3.12EG003900.4 (DFR)	Cyanidin-3-diglucoside-5-glucuride	0.999921	9.30615e-09
Ibat.Brg_v3.12EG003900.4 (DFR)	Cyanidin-3-(6''-O-p-caffeoyl)-glucoside	0.999936	6.20056e-09
Ibat.Brg_v3.12EG003900.4 (DFR)	Peonidin-hydroxyben-malonyl-glucoside-xyloside	0.999903	1.4054e-08
Ibat.Brg_v3.12EG003900.4 (DFR)	Cyanidin-3-O-(coumaroyl)sophoroside-5-glucoside	0.999964	1.93578e-09
Ibat.Brg_v3.12EG003900.4 (DFR)	Cyanidin-3-O-galactoside	0.999894	1.69362e-08
Ibat.Brg_v3.12EG003900.4 (DFR)	Peonidin-3-O-(caffeoyl)rutinoside-5-O-glucoside	0.999918	1.01962e-08
Ibat.Brg_v3.12EG003900.4 (DFR)	Peonidin-3-O-sinapoyl-xyloside-glucoside-5-O-galactoside	0.999942	5.03649e-09
Ibat.Brg_v3.12EG003900.4 (DFR)	Cyanidin3-O-(6''-O-feruloyl)glucoside-5-O-glucoside	0.999899	1.54223e-08
Ibat.Brg_v3.12EG003900.4 (DFR)	Cyanidin-glucuronide-glucuronide	0.999903	1.41684e-08
Ibat.Brg_v3.12EG003900.4 (DFR)	Pelargonidin-3-(6''-caffeylsophoroside)-5-glucoside	0.999965	1.85717e-09
Ibat.Brg_v3.12EG003900.4 (DFR)	Pelargonidin-3-O-(caffeoyl)sophorotriose	0.999954	3.22736e-09
Ibat.Brg_v3.12EG003900.4 (DFR)	Delphinidin-3-O-glucoside	0.999963	2.01903e-09
Ibat.Brg_v3.12EG003900.4 (DFR)	Peonidin-3,5-diglucuronide	0.999955	3.02698e-09
Ibat.Brg_v3.12EG003900.4 (DFR)	Pelargonidin-3-O-sophoroside	0.999973	1.08129e-09
Ibat.Brg_v3.12EG003900.4 (DFR)	Delphinidin-3-O-galactoside	0.999951	3.58993e-09
Ibat.Brg_v3.12EG003900.4 (DFR)	Malvidin-3-O-(6''-O-acetyl)glucoside	0.999899	1.52362e-08
Ibat.Brg_v3.12EG003900.4 (DFR)	Petunidin-3-O-(caffeoyl)diglucoside	0.999983	4.27588e-10
Ibat.Brg_v3.12EG003900.4 (DFR)	Peonidin-3-O-(caffeoyl)Sophorotriose	0.999876	2.30033e-08
Ibat.Brg_v3.12EG003900.4 (DFR)	Peonidin-3-O-sambubioside-5-O-glucoside	0.999967	1.67633e-09
Ibat.Brg_v3.12EG003900.4 (DFR)	Pelargonidin-3,5-O-diglucoside	0.999969	1.41641e-09
Ibat.Brg_v3.12EG003900.4 (DFR)	Cyanidin-3-O-xylosyl(feruloylglucosyl)galactoside	0.999951	3.63235e-09
Ibat.Brg_v3.12EG003900.4 (DFR)	Peonidin-3-O-(6''-O-dimalonyl)glucoside	0.999831	4.28014e-08
Ibat.Brg_v3.12EG003900.4 (DFR)	Malvidin-3-O-galactoside	0.987102	0.000248449
Ibat.Brg_v3.12EG003900.4 (DFR)	Malvidin-3-O-glucoside	0.967673	0.00155064
Ibat.Brg_v3.12EG003900.4 (DFR)	Cyanidin-3-O-rutinoside-glucoside	0.999867	2.63887e-08
Ibat.Brg_v3.12EG003900.4 (DFR)	Malvidin-3-O-sambubioside	0.999765	8.30719e-08
Ibat.Brg_v3.12EG003900.4 (DFR)	Cyanidin-3-O-(6''-O-ferulyl-xylosyl)glucoside	0.999843	3.6803e-08
Ibat.Brg_v3.12EG003900.4 (DFR)	Pelargonidin-3-O-(Hydroxybenzoyl)(glucosyl)sophoroside-5-O-glucoside	0.999822	4.76761e-08
Ibat.Brg_v3.12EG003900.4 (DFR)	Delphinidin-3-O-(6''-O-galloy)glucoside	0.99996	2.42909e-09
Ibat.Brg_v3.12EG003900.4 (DFR)	Delphinidin-3-O-sambubioside-5-O-galactoside	0.999936	6.08741e-09
Ibat.Brg_v3.12FG002820.1 (DFR)	Peonidin-3-O-sophoroside-5-O-glucoside	0.999062	1.31805e-06
Ibat.Brg_v3.12FG002820.1 (DFR)	Cyanidin-3-O-sophoroside	0.999101	1.21266e-06
Ibat.Brg_v3.12FG002820.1 (DFR)	Peonidin-3-O-sophoroside	0.99918	1.00901e-06
Ibat.Brg_v3.12FG002820.1 (DFR)	Cyanidin-3-O-sophorotriose	0.999225	9.00387e-07
Ibat.Brg_v3.12FG002820.1 (DFR)	Cyanidin-3-O-caffeoyl-glucoside-5-O-sophoroside	0.999146	1.09305e-06
Ibat.Brg_v3.12FG002820.1 (DFR)	Peonidin-3-O-(6''-ferulylsophoroside)-5-glucoside	0.999136	1.11989e-06
Ibat.Brg_v3.12FG002820.1 (DFR)	Cyanidin-3-O-(feruloyl)glucoside-5-O-diglucoside	0.999038	1.38796e-06
Ibat.Brg_v3.12FG002820.1 (DFR)	Cyanidin-3-sinapoyl-xyloside-glucoside-galactoside	0.999201	9.57501e-07
Ibat.Brg_v3.12FG002820.1 (DFR)	Cyanidin-3-diglucoside-5-glucuride	0.999197	9.6766e-07
Ibat.Brg_v3.12FG002820.1 (DFR)	Cyanidin-3-(6''-O-p-caffeoyl)-glucoside	0.999252	8.39055e-07
Ibat.Brg_v3.12FG002820.1 (DFR)	Peonidin-hydroxyben-malonyl-glucoside-xyloside	0.999145	1.09742e-06
Ibat.Brg_v3.12FG002820.1 (DFR)	Cyanidin-3-O-(coumaroyl)sophoroside-5-glucoside	0.999212	9.31095e-07
Ibat.Brg_v3.12FG002820.1 (DFR)	Cyanidin-3-O-galactoside	0.999356	6.22787e-07
Ibat.Brg_v3.12FG002820.1 (DFR)	Peonidin-3-O-(caffeoyl)rutinoside-5-O-glucoside	0.999166	1.04346e-06
Ibat.Brg_v3.12FG002820.1 (DFR)	Peonidin-3-O-sinapoyl-xyloside-glucoside-5-O-galactoside	0.999131	1.13339e-06
Ibat.Brg_v3.12FG002820.1 (DFR)	Cyanidin3-O-(6''-O-feruloyl)glucoside-5-O-glucoside	0.999159	1.05942e-06
Ibat.Brg_v3.12FG002820.1 (DFR)	Cyanidin-glucuronide-glucuronide	0.999233	8.81477e-07
Ibat.Brg_v3.12FG002820.1 (DFR)	Pelargonidin-3-(6''-caffeylsophoroside)-5-glucoside	0.999148	1.0873e-06
Ibat.Brg_v3.12FG002820.1 (DFR)	Pelargonidin-3-O-(caffeoyl)sophorotriose	0.999331	6.71311e-07
Ibat.Brg_v3.12FG002820.1 (DFR)	Delphinidin-3-O-glucoside	0.999003	1.49136e-06
Ibat.Brg_v3.12FG002820.1 (DFR)	Peonidin-3,5-diglucuronide	0.998956	1.63328e-06
Ibat.Brg_v3.12FG002820.1 (DFR)	Pelargonidin-3-O-sophoroside	0.999123	1.15446e-06
Ibat.Brg_v3.12FG002820.1 (DFR)	Delphinidin-3-O-galactoside	0.999331	6.71506e-07
Ibat.Brg_v3.12FG002820.1 (DFR)	Malvidin-3-O-(6''-O-acetyl)glucoside	0.999248	8.48536e-07
Ibat.Brg_v3.12FG002820.1 (DFR)	Petunidin-3-O-(caffeoyl)diglucoside	0.999187	9.91698e-07
Ibat.Brg_v3.12FG002820.1 (DFR)	Peonidin-3-O-(caffeoyl)Sophorotriose	0.999195	9.71324e-07
Ibat.Brg_v3.12FG002820.1 (DFR)	Peonidin-3-O-sambubioside-5-O-glucoside	0.999293	7.49305e-07
Ibat.Brg_v3.12FG002820.1 (DFR)	Pelargonidin-3,5-O-diglucoside	0.999015	1.45394e-06
Ibat.Brg_v3.12FG002820.1 (DFR)	Cyanidin-3-O-xylosyl(feruloylglucosyl)galactoside	0.999369	5.97562e-07
Ibat.Brg_v3.12FG002820.1 (DFR)	Peonidin-3-O-(6''-O-dimalonyl)glucoside	0.999597	2.44122e-07
Ibat.Brg_v3.12FG002820.1 (DFR)	Malvidin-3-O-galactoside	0.989716	0.000158102
Ibat.Brg_v3.12FG002820.1 (DFR)	Malvidin-3-O-glucoside	0.974017	0.00100391
Ibat.Brg_v3.12FG002820.1 (DFR)	Cyanidin-3-O-rutinoside-glucoside	0.999417	5.09769e-07
Ibat.Brg_v3.12FG002820.1 (DFR)	Malvidin-3-O-sambubioside	0.999577	2.6802e-07
Ibat.Brg_v3.12FG002820.1 (DFR)	Cyanidin-3-O-(6''-O-ferulyl-xylosyl)glucoside	0.999363	6.09367e-07
Ibat.Brg_v3.12FG002820.1 (DFR)	Pelargonidin-3-O-(Hydroxybenzoyl)(glucosyl)sophoroside-5-O-glucoside	0.998726	2.43503e-06
Ibat.Brg_v3.12FG002820.1 (DFR)	Delphinidin-3-O-(6''-O-galloy)glucoside	0.998615	2.87627e-06
Ibat.Brg_v3.12FG002820.1 (DFR)	Delphinidin-3-O-sambubioside-5-O-galactoside	0.999436	4.77461e-07
Ibat.Brg_v3.12FG002830.1 (DFR)	Peonidin-3-O-sophoroside-5-O-glucoside	0.929385	0.00730356
Ibat.Brg_v3.12FG002830.1 (DFR)	Cyanidin-3-O-sophoroside	0.927604	0.00767206
Ibat.Brg_v3.12FG002830.1 (DFR)	Peonidin-3-O-sophoroside	0.927686	0.0076548
Ibat.Brg_v3.12FG002830.1 (DFR)	Cyanidin-3-O-sophorotriose	0.927733	0.00764498
Ibat.Brg_v3.12FG002830.1 (DFR)	Cyanidin-3-O-caffeoyl-glucoside-5-O-sophoroside	0.927909	0.00760842
Ibat.Brg_v3.12FG002830.1 (DFR)	Peonidin-3-O-(6''-ferulylsophoroside)-5-glucoside	0.928149	0.00755843
Ibat.Brg_v3.12FG002830.1 (DFR)	Cyanidin-3-O-(feruloyl)glucoside-5-O-diglucoside	0.928904	0.00740233
Ibat.Brg_v3.12FG002830.1 (DFR)	Cyanidin-3-sinapoyl-xyloside-glucoside-galactoside	0.928658	0.00745296
Ibat.Brg_v3.12FG002830.1 (DFR)	Cyanidin-3-diglucoside-5-glucuride	0.927241	0.00774823
Ibat.Brg_v3.12FG002830.1 (DFR)	Cyanidin-3-(6''-O-p-caffeoyl)-glucoside	0.927477	0.00769859
Ibat.Brg_v3.12FG002830.1 (DFR)	Peonidin-hydroxyben-malonyl-glucoside-xyloside	0.927005	0.00779796
Ibat.Brg_v3.12FG002830.1 (DFR)	Cyanidin-3-O-(coumaroyl)sophoroside-5-glucoside	0.928279	0.00753144
Ibat.Brg_v3.12FG002830.1 (DFR)	Cyanidin-3-O-galactoside	0.926523	0.00789998
Ibat.Brg_v3.12FG002830.1 (DFR)	Peonidin-3-O-(caffeoyl)rutinoside-5-O-glucoside	0.927232	0.00775022
Ibat.Brg_v3.12FG002830.1 (DFR)	Peonidin-3-O-sinapoyl-xyloside-glucoside-5-O-galactoside	0.927845	0.00762176
Ibat.Brg_v3.12FG002830.1 (DFR)	Cyanidin3-O-(6''-O-feruloyl)glucoside-5-O-glucoside	0.926882	0.00782386
Ibat.Brg_v3.12FG002830.1 (DFR)	Cyanidin-glucuronide-glucuronide	0.926809	0.00783931
Ibat.Brg_v3.12FG002830.1 (DFR)	Pelargonidin-3-(6''-caffeylsophoroside)-5-glucoside	0.928392	0.00750799
Ibat.Brg_v3.12FG002830.1 (DFR)	Pelargonidin-3-O-(caffeoyl)sophorotriose	0.928022	0.00758473
Ibat.Brg_v3.12FG002830.1 (DFR)	Delphinidin-3-O-glucoside	0.928798	0.00742415
Ibat.Brg_v3.12FG002830.1 (DFR)	Peonidin-3,5-diglucuronide	0.928771	0.00742964
Ibat.Brg_v3.12FG002830.1 (DFR)	Pelargonidin-3-O-sophoroside	0.928706	0.00744302
Ibat.Brg_v3.12FG002830.1 (DFR)	Delphinidin-3-O-galactoside	0.927931	0.00760379
Ibat.Brg_v3.12FG002830.1 (DFR)	Malvidin-3-O-(6''-O-acetyl)glucoside	0.926718	0.00785863
Ibat.Brg_v3.12FG002830.1 (DFR)	Petunidin-3-O-(caffeoyl)diglucoside	0.929023	0.00737789
Ibat.Brg_v3.12FG002830.1 (DFR)	Peonidin-3-O-(caffeoyl)Sophorotriose	0.926403	0.00792536
Ibat.Brg_v3.12FG002830.1 (DFR)	Peonidin-3-O-sambubioside-5-O-glucoside	0.928436	0.00749885
Ibat.Brg_v3.12FG002830.1 (DFR)	Pelargonidin-3,5-O-diglucoside	0.928921	0.00739876
Ibat.Brg_v3.12FG002830.1 (DFR)	Cyanidin-3-O-xylosyl(feruloylglucosyl)galactoside	0.929609	0.0072579
Ibat.Brg_v3.12FG002830.1 (DFR)	Peonidin-3-O-(6''-O-dimalonyl)glucoside	0.925821	0.00804972
Ibat.Brg_v3.12FG002830.1 (DFR)	Malvidin-3-O-galactoside	0.936671	0.00588884
Ibat.Brg_v3.12FG002830.1 (DFR)	Malvidin-3-O-glucoside	0.857324	0.0290823
Ibat.Brg_v3.12FG002830.1 (DFR)	Cyanidin-3-O-rutinoside-glucoside	0.926037	0.00800342
Ibat.Brg_v3.12FG002830.1 (DFR)	Malvidin-3-O-sambubioside	0.924572	0.00831944
Ibat.Brg_v3.12FG002830.1 (DFR)	Cyanidin-3-O-(6''-O-ferulyl-xylosyl)glucoside	0.925629	0.00809092
Ibat.Brg_v3.12FG002830.1 (DFR)	Pelargonidin-3-O-(Hydroxybenzoyl)(glucosyl)sophoroside-5-O-glucoside	0.927241	0.00774813
Ibat.Brg_v3.12FG002830.1 (DFR)	Delphinidin-3-O-(6''-O-galloy)glucoside	0.931357	0.00690601
Ibat.Brg_v3.12FG002830.1 (DFR)	Delphinidin-3-O-sambubioside-5-O-galactoside	0.927939	0.00760214
Ibat.Brg_v3.03BG008980.1 (F3H)	Peonidin-3-O-sophoroside-5-O-glucoside	0.999495	3.83161e-07
Ibat.Brg_v3.03BG008980.1 (F3H)	Cyanidin-3-O-sophoroside	0.99954	3.17444e-07
Ibat.Brg_v3.03BG008980.1 (F3H)	Peonidin-3-O-sophoroside	0.999493	3.85568e-07
Ibat.Brg_v3.03BG008980.1 (F3H)	Cyanidin-3-O-sophorotriose	0.999462	4.34663e-07
Ibat.Brg_v3.03BG008980.1 (F3H)	Cyanidin-3-O-caffeoyl-glucoside-5-O-sophoroside	0.999521	3.44437e-07
Ibat.Brg_v3.03BG008980.1 (F3H)	Peonidin-3-O-(6''-ferulylsophoroside)-5-glucoside	0.999533	3.27727e-07
Ibat.Brg_v3.03BG008980.1 (F3H)	Cyanidin-3-O-(feruloyl)glucoside-5-O-diglucoside	0.999604	2.34928e-07
Ibat.Brg_v3.03BG008980.1 (F3H)	Cyanidin-3-sinapoyl-xyloside-glucoside-galactoside	0.999487	3.94311e-07
Ibat.Brg_v3.03BG008980.1 (F3H)	Cyanidin-3-diglucoside-5-glucuride	0.999468	4.24888e-07
Ibat.Brg_v3.03BG008980.1 (F3H)	Cyanidin-3-(6''-O-p-caffeoyl)-glucoside	0.999436	4.7767e-07
Ibat.Brg_v3.03BG008980.1 (F3H)	Peonidin-hydroxyben-malonyl-glucoside-xyloside	0.99949	3.89356e-07
Ibat.Brg_v3.03BG008980.1 (F3H)	Cyanidin-3-O-(coumaroyl)sophoroside-5-glucoside	0.999479	4.0775e-07
Ibat.Brg_v3.03BG008980.1 (F3H)	Cyanidin-3-O-galactoside	0.999322	6.89268e-07
Ibat.Brg_v3.03BG008980.1 (F3H)	Peonidin-3-O-(caffeoyl)rutinoside-5-O-glucoside	0.999487	3.94359e-07
Ibat.Brg_v3.03BG008980.1 (F3H)	Peonidin-3-O-sinapoyl-xyloside-glucoside-5-O-galactoside	0.999529	3.32369e-07
Ibat.Brg_v3.03BG008980.1 (F3H)	Cyanidin3-O-(6''-O-feruloyl)glucoside-5-O-glucoside	0.999476	4.11785e-07
Ibat.Brg_v3.03BG008980.1 (F3H)	Cyanidin-glucuronide-glucuronide	0.999426	4.94101e-07
Ibat.Brg_v3.03BG008980.1 (F3H)	Pelargonidin-3-(6''-caffeylsophoroside)-5-glucoside	0.999527	3.3545e-07
Ibat.Brg_v3.03BG008980.1 (F3H)	Pelargonidin-3-O-(caffeoyl)sophorotriose	0.999373	5.89276e-07
Ibat.Brg_v3.03BG008980.1 (F3H)	Delphinidin-3-O-glucoside	0.999624	2.11826e-07
Ibat.Brg_v3.03BG008980.1 (F3H)	Peonidin-3,5-diglucuronide	0.999649	1.84747e-07
Ibat.Brg_v3.03BG008980.1 (F3H)	Pelargonidin-3-O-sophoroside	0.999547	3.07459e-07
Ibat.Brg_v3.03BG008980.1 (F3H)	Delphinidin-3-O-galactoside	0.999373	5.88647e-07
Ibat.Brg_v3.03BG008980.1 (F3H)	Malvidin-3-O-(6''-O-acetyl)glucoside	0.999412	5.18318e-07
Ibat.Brg_v3.03BG008980.1 (F3H)	Petunidin-3-O-(caffeoyl)diglucoside	0.999495	3.82911e-07
Ibat.Brg_v3.03BG008980.1 (F3H)	Peonidin-3-O-(caffeoyl)Sophorotriose	0.99943	4.8719e-07
Ibat.Brg_v3.03BG008980.1 (F3H)	Peonidin-3-O-sambubioside-5-O-glucoside	0.999407	5.28181e-07
Ibat.Brg_v3.03BG008980.1 (F3H)	Pelargonidin-3,5-O-diglucoside	0.999618	2.18769e-07
Ibat.Brg_v3.03BG008980.1 (F3H)	Cyanidin-3-O-xylosyl(feruloylglucosyl)galactoside	0.999249	8.46811e-07
Ibat.Brg_v3.03BG008980.1 (F3H)	Peonidin-3-O-(6''-O-dimalonyl)glucoside	0.99904	1.38163e-06
Ibat.Brg_v3.03BG008980.1 (F3H)	Malvidin-3-O-galactoside	0.98326	0.000418012
Ibat.Brg_v3.03BG008980.1 (F3H)	Malvidin-3-O-glucoside	0.962777	0.00205251
Ibat.Brg_v3.03BG008980.1 (F3H)	Cyanidin-3-O-rutinoside-glucoside	0.999247	8.49273e-07
Ibat.Brg_v3.03BG008980.1 (F3H)	Malvidin-3-O-sambubioside	0.999	1.50045e-06
Ibat.Brg_v3.03BG008980.1 (F3H)	Cyanidin-3-O-(6''-O-ferulyl-xylosyl)glucoside	0.99927	7.98481e-07
Ibat.Brg_v3.03BG008980.1 (F3H)	Pelargonidin-3-O-(Hydroxybenzoyl)(glucosyl)sophoroside-5-O-glucoside	0.999675	1.58356e-07
Ibat.Brg_v3.03BG008980.1 (F3H)	Delphinidin-3-O-(6''-O-galloy)glucoside	0.999802	5.89357e-08
Ibat.Brg_v3.03BG008980.1 (F3H)	Delphinidin-3-O-sambubioside-5-O-galactoside	0.999257	8.2772e-07
Ibat.Brg_v3.03CG007400.1 (F3H)	Peonidin-3-O-sophoroside-5-O-glucoside	0.999948	4.04414e-09
Ibat.Brg_v3.03CG007400.1 (F3H)	Cyanidin-3-O-sophoroside	0.999996	2.1646e-11
Ibat.Brg_v3.03CG007400.1 (F3H)	Peonidin-3-O-sophoroside	1	1.09726e-14
Ibat.Brg_v3.03CG007400.1 (F3H)	Cyanidin-3-O-sophorotriose	0.999999	4.03461e-13
Ibat.Brg_v3.03CG007400.1 (F3H)	Cyanidin-3-O-caffeoyl-glucoside-5-O-sophoroside	0.999999	5.94792e-13
Ibat.Brg_v3.03CG007400.1 (F3H)	Peonidin-3-O-(6''-ferulylsophoroside)-5-glucoside	0.999999	2.90599e-12
Ibat.Brg_v3.03CG007400.1 (F3H)	Cyanidin-3-O-(feruloyl)glucoside-5-O-diglucoside	0.99999	1.57395e-10
Ibat.Brg_v3.03CG007400.1 (F3H)	Cyanidin-3-sinapoyl-xyloside-glucoside-galactoside	0.999991	1.10454e-10
Ibat.Brg_v3.03CG007400.1 (F3H)	Cyanidin-3-diglucoside-5-glucuride	0.999998	4.22443e-12
Ibat.Brg_v3.03CG007400.1 (F3H)	Cyanidin-3-(6''-O-p-caffeoyl)-glucoside	0.999999	2.06581e-12
Ibat.Brg_v3.03CG007400.1 (F3H)	Peonidin-hydroxyben-malonyl-glucoside-xyloside	0.999994	6.28056e-11
Ibat.Brg_v3.03CG007400.1 (F3H)	Cyanidin-3-O-(coumaroyl)sophoroside-5-glucoside	0.999996	2.04293e-11
Ibat.Brg_v3.03CG007400.1 (F3H)	Cyanidin-3-O-galactoside	0.999988	2.19981e-10
Ibat.Brg_v3.03CG007400.1 (F3H)	Peonidin-3-O-(caffeoyl)rutinoside-5-O-glucoside	0.999997	1.16498e-11
Ibat.Brg_v3.03CG007400.1 (F3H)	Peonidin-3-O-sinapoyl-xyloside-glucoside-5-O-galactoside	0.999999	2.04085e-12
Ibat.Brg_v3.03CG007400.1 (F3H)	Cyanidin3-O-(6''-O-feruloyl)glucoside-5-O-glucoside	0.999993	7.6065e-11
Ibat.Brg_v3.03CG007400.1 (F3H)	Cyanidin-glucuronide-glucuronide	0.999995	3.9476e-11
Ibat.Brg_v3.03CG007400.1 (F3H)	Pelargonidin-3-(6''-caffeylsophoroside)-5-glucoside	0.999997	1.2295e-11
Ibat.Brg_v3.03CG007400.1 (F3H)	Pelargonidin-3-O-(caffeoyl)sophorotriose	0.999987	2.68069e-10
Ibat.Brg_v3.03CG007400.1 (F3H)	Delphinidin-3-O-glucoside	0.999989	1.97742e-10
Ibat.Brg_v3.03CG007400.1 (F3H)	Peonidin-3,5-diglucuronide	0.999984	3.65409e-10
Ibat.Brg_v3.03CG007400.1 (F3H)	Pelargonidin-3-O-sophoroside	0.999994	5.64567e-11
Ibat.Brg_v3.03CG007400.1 (F3H)	Delphinidin-3-O-galactoside	0.999988	2.12341e-10
Ibat.Brg_v3.03CG007400.1 (F3H)	Malvidin-3-O-(6''-O-acetyl)glucoside	0.999994	5.56045e-11
Ibat.Brg_v3.03CG007400.1 (F3H)	Petunidin-3-O-(caffeoyl)diglucoside	0.999985	3.48807e-10
Ibat.Brg_v3.03CG007400.1 (F3H)	Peonidin-3-O-(caffeoyl)Sophorotriose	0.999987	2.46063e-10
Ibat.Brg_v3.03CG007400.1 (F3H)	Peonidin-3-O-sambubioside-5-O-glucoside	0.999985	3.43384e-10
Ibat.Brg_v3.03CG007400.1 (F3H)	Pelargonidin-3,5-O-diglucoside	0.999988	2.03478e-10
Ibat.Brg_v3.03CG007400.1 (F3H)	Cyanidin-3-O-xylosyl(feruloylglucosyl)galactoside	0.999905	1.34621e-08
Ibat.Brg_v3.03CG007400.1 (F3H)	Peonidin-3-O-(6''-O-dimalonyl)glucoside	0.99993	7.32462e-09
Ibat.Brg_v3.03CG007400.1 (F3H)	Malvidin-3-O-galactoside	0.986383	0.000276855
Ibat.Brg_v3.03CG007400.1 (F3H)	Malvidin-3-O-glucoside	0.968403	0.00148179
Ibat.Brg_v3.03CG007400.1 (F3H)	Cyanidin-3-O-rutinoside-glucoside	0.999976	8.69624e-10
Ibat.Brg_v3.03CG007400.1 (F3H)	Malvidin-3-O-sambubioside	0.999916	1.06238e-08
Ibat.Brg_v3.03CG007400.1 (F3H)	Cyanidin-3-O-(6''-O-ferulyl-xylosyl)glucoside	0.999973	1.11562e-09
Ibat.Brg_v3.03CG007400.1 (F3H)	Pelargonidin-3-O-(Hydroxybenzoyl)(glucosyl)sophoroside-5-O-glucoside	0.999926	8.28888e-09
Ibat.Brg_v3.03CG007400.1 (F3H)	Delphinidin-3-O-(6''-O-galloy)glucoside	0.999896	1.61764e-08
Ibat.Brg_v3.03CG007400.1 (F3H)	Delphinidin-3-O-sambubioside-5-O-galactoside	0.999962	2.13956e-09
Ibat.Brg_v3.03DG006100.2 (F3H)	Peonidin-3-O-sophoroside-5-O-glucoside	0.997075	1.28183e-05
Ibat.Brg_v3.03DG006100.2 (F3H)	Cyanidin-3-O-sophoroside	0.996991	1.35687e-05
Ibat.Brg_v3.03DG006100.2 (F3H)	Peonidin-3-O-sophoroside	0.997093	1.26604e-05
Ibat.Brg_v3.03DG006100.2 (F3H)	Cyanidin-3-O-sophorotriose	0.997153	1.21474e-05
Ibat.Brg_v3.03DG006100.2 (F3H)	Cyanidin-3-O-caffeoyl-glucoside-5-O-sophoroside	0.997129	1.23539e-05
Ibat.Brg_v3.03DG006100.2 (F3H)	Peonidin-3-O-(6''-ferulylsophoroside)-5-glucoside	0.997193	1.1811e-05
Ibat.Brg_v3.03DG006100.2 (F3H)	Cyanidin-3-O-(feruloyl)glucoside-5-O-diglucoside	0.997331	1.06789e-05
Ibat.Brg_v3.03DG006100.2 (F3H)	Cyanidin-3-sinapoyl-xyloside-glucoside-galactoside	0.997416	1.00084e-05
Ibat.Brg_v3.03DG006100.2 (F3H)	Cyanidin-3-diglucoside-5-glucuride	0.996973	1.37258e-05
Ibat.Brg_v3.03DG006100.2 (F3H)	Cyanidin-3-(6''-O-p-caffeoyl)-glucoside	0.997101	1.25957e-05
Ibat.Brg_v3.03DG006100.2 (F3H)	Peonidin-hydroxyben-malonyl-glucoside-xyloside	0.996851	1.48631e-05
Ibat.Brg_v3.03DG006100.2 (F3H)	Cyanidin-3-O-(coumaroyl)sophoroside-5-glucoside	0.997309	1.0855e-05
Ibat.Brg_v3.03DG006100.2 (F3H)	Cyanidin-3-O-galactoside	0.996913	1.4284e-05
Ibat.Brg_v3.03DG006100.2 (F3H)	Peonidin-3-O-(caffeoyl)rutinoside-5-O-glucoside	0.99694	1.4028e-05
Ibat.Brg_v3.03DG006100.2 (F3H)	Peonidin-3-O-sinapoyl-xyloside-glucoside-5-O-galactoside	0.997094	1.26568e-05
Ibat.Brg_v3.03DG006100.2 (F3H)	Cyanidin3-O-(6''-O-feruloyl)glucoside-5-O-glucoside	0.996828	1.5079e-05
Ibat.Brg_v3.03DG006100.2 (F3H)	Cyanidin-glucuronide-glucuronide	0.996878	1.46074e-05
Ibat.Brg_v3.03DG006100.2 (F3H)	Pelargonidin-3-(6''-caffeylsophoroside)-5-glucoside	0.99728	1.10842e-05
Ibat.Brg_v3.03DG006100.2 (F3H)	Pelargonidin-3-O-(caffeoyl)sophorotriose	0.99735	1.05238e-05
Ibat.Brg_v3.03DG006100.2 (F3H)	Delphinidin-3-O-glucoside	0.997264	1.12223e-05
Ibat.Brg_v3.03DG006100.2 (F3H)	Peonidin-3,5-diglucuronide	0.997211	1.16607e-05
Ibat.Brg_v3.03DG006100.2 (F3H)	Pelargonidin-3-O-sophoroside	0.997352	1.05051e-05
Ibat.Brg_v3.03DG006100.2 (F3H)	Delphinidin-3-O-galactoside	0.997321	1.07526e-05
Ibat.Brg_v3.03DG006100.2 (F3H)	Malvidin-3-O-(6''-O-acetyl)glucoside	0.996864	1.47341e-05
Ibat.Brg_v3.03DG006100.2 (F3H)	Petunidin-3-O-(caffeoyl)diglucoside	0.997516	9.24839e-06
Ibat.Brg_v3.03DG006100.2 (F3H)	Peonidin-3-O-(caffeoyl)Sophorotriose	0.996717	1.61468e-05
Ibat.Brg_v3.03DG006100.2 (F3H)	Peonidin-3-O-sambubioside-5-O-glucoside	0.997441	9.81801e-06
Ibat.Brg_v3.03DG006100.2 (F3H)	Pelargonidin-3,5-O-diglucoside	0.997314	1.08124e-05
Ibat.Brg_v3.03DG006100.2 (F3H)	Cyanidin-3-O-xylosyl(feruloylglucosyl)galactoside	0.997899	6.61932e-06
Ibat.Brg_v3.03DG006100.2 (F3H)	Peonidin-3-O-(6''-O-dimalonyl)glucoside	0.996951	1.39314e-05
Ibat.Brg_v3.03DG006100.2 (F3H)	Malvidin-3-O-galactoside	0.991062	0.000119467
Ibat.Brg_v3.03DG006100.2 (F3H)	Malvidin-3-O-glucoside	0.963485	0.0019757
Ibat.Brg_v3.03DG006100.2 (F3H)	Cyanidin-3-O-rutinoside-glucoside	0.996827	1.50848e-05
Ibat.Brg_v3.03DG006100.2 (F3H)	Malvidin-3-O-sambubioside	0.996551	1.78189e-05
Ibat.Brg_v3.03DG006100.2 (F3H)	Cyanidin-3-O-(6''-O-ferulyl-xylosyl)glucoside	0.996648	1.68307e-05
Ibat.Brg_v3.03DG006100.2 (F3H)	Pelargonidin-3-O-(Hydroxybenzoyl)(glucosyl)sophoroside-5-O-glucoside	0.996528	1.8065e-05
Ibat.Brg_v3.03DG006100.2 (F3H)	Delphinidin-3-O-(6''-O-galloy)glucoside	0.997693	7.97497e-06
Ibat.Brg_v3.03DG006100.2 (F3H)	Delphinidin-3-O-sambubioside-5-O-galactoside	0.997435	9.86175e-06
Ibat.Brg_v3.03FG011930.1 (F3H)	Peonidin-3-O-sophoroside-5-O-glucoside	0.999931	7.1139e-09
Ibat.Brg_v3.03FG011930.1 (F3H)	Cyanidin-3-O-sophoroside	0.999988	2.14518e-10
Ibat.Brg_v3.03FG011930.1 (F3H)	Peonidin-3-O-sophoroside	0.999987	2.5866e-10
Ibat.Brg_v3.03FG011930.1 (F3H)	Cyanidin-3-O-sophorotriose	0.999983	4.0963e-10
Ibat.Brg_v3.03FG011930.1 (F3H)	Cyanidin-3-O-caffeoyl-glucoside-5-O-sophoroside	0.999983	4.30156e-10
Ibat.Brg_v3.03FG011930.1 (F3H)	Peonidin-3-O-(6''-ferulylsophoroside)-5-glucoside	0.999978	7.48291e-10
Ibat.Brg_v3.03FG011930.1 (F3H)	Cyanidin-3-O-(feruloyl)glucoside-5-O-diglucoside	0.999957	2.82256e-09
Ibat.Brg_v3.03FG011930.1 (F3H)	Cyanidin-3-sinapoyl-xyloside-glucoside-galactoside	0.999957	2.83163e-09
Ibat.Brg_v3.03FG011930.1 (F3H)	Cyanidin-3-diglucoside-5-glucuride	0.999994	5.77799e-11
Ibat.Brg_v3.03FG011930.1 (F3H)	Cyanidin-3-(6''-O-p-caffeoyl)-glucoside	0.999987	2.53488e-10
Ibat.Brg_v3.03FG011930.1 (F3H)	Peonidin-hydroxyben-malonyl-glucoside-xyloside	0.999996	2.53122e-11
Ibat.Brg_v3.03FG011930.1 (F3H)	Cyanidin-3-O-(coumaroyl)sophoroside-5-glucoside	0.999969	1.42042e-09
Ibat.Brg_v3.03FG011930.1 (F3H)	Cyanidin-3-O-galactoside	0.999991	1.22509e-10
Ibat.Brg_v3.03FG011930.1 (F3H)	Peonidin-3-O-(caffeoyl)rutinoside-5-O-glucoside	0.999994	5.15425e-11
Ibat.Brg_v3.03FG011930.1 (F3H)	Peonidin-3-O-sinapoyl-xyloside-glucoside-5-O-galactoside	0.999985	3.60037e-10
Ibat.Brg_v3.03FG011930.1 (F3H)	Cyanidin3-O-(6''-O-feruloyl)glucoside-5-O-glucoside	0.999997	1.23225e-11
Ibat.Brg_v3.03FG011930.1 (F3H)	Cyanidin-glucuronide-glucuronide	0.999998	8.53482e-12
Ibat.Brg_v3.03FG011930.1 (F3H)	Pelargonidin-3-(6''-caffeylsophoroside)-5-glucoside	0.99997	1.30908e-09
Ibat.Brg_v3.03FG011930.1 (F3H)	Pelargonidin-3-O-(caffeoyl)sophorotriose	0.999959	2.49361e-09
Ibat.Brg_v3.03FG011930.1 (F3H)	Delphinidin-3-O-glucoside	0.999959	2.51669e-09
Ibat.Brg_v3.03FG011930.1 (F3H)	Peonidin-3,5-diglucuronide	0.999957	2.74717e-09
Ibat.Brg_v3.03FG011930.1 (F3H)	Pelargonidin-3-O-sophoroside	0.999961	2.22344e-09
Ibat.Brg_v3.03FG011930.1 (F3H)	Delphinidin-3-O-galactoside	0.999963	2.08554e-09
Ibat.Brg_v3.03FG011930.1 (F3H)	Malvidin-3-O-(6''-O-acetyl)glucoside	0.999998	6.67252e-12
Ibat.Brg_v3.03FG011930.1 (F3H)	Petunidin-3-O-(caffeoyl)diglucoside	0.999942	4.97219e-09
Ibat.Brg_v3.03FG011930.1 (F3H)	Peonidin-3-O-(caffeoyl)Sophorotriose	1	2.34377e-13
Ibat.Brg_v3.03FG011930.1 (F3H)	Peonidin-3-O-sambubioside-5-O-glucoside	0.99995	3.70548e-09
Ibat.Brg_v3.03FG011930.1 (F3H)	Pelargonidin-3,5-O-diglucoside	0.999956	2.93888e-09
Ibat.Brg_v3.03FG011930.1 (F3H)	Cyanidin-3-O-xylosyl(feruloylglucosyl)galactoside	0.999838	3.94242e-08
Ibat.Brg_v3.03FG011930.1 (F3H)	Peonidin-3-O-(6''-O-dimalonyl)glucoside	0.999934	6.53667e-09
Ibat.Brg_v3.03FG011930.1 (F3H)	Malvidin-3-O-galactoside	0.985958	0.000294384
Ibat.Brg_v3.03FG011930.1 (F3H)	Malvidin-3-O-glucoside	0.968691	0.00145505
Ibat.Brg_v3.03FG011930.1 (F3H)	Cyanidin-3-O-rutinoside-glucoside	0.999986	3.02342e-10
Ibat.Brg_v3.03FG011930.1 (F3H)	Malvidin-3-O-sambubioside	0.999946	4.40013e-09
Ibat.Brg_v3.03FG011930.1 (F3H)	Cyanidin-3-O-(6''-O-ferulyl-xylosyl)glucoside	0.999993	6.70942e-11
Ibat.Brg_v3.03FG011930.1 (F3H)	Pelargonidin-3-O-(Hydroxybenzoyl)(glucosyl)sophoroside-5-O-glucoside	0.999937	5.99107e-09
Ibat.Brg_v3.03FG011930.1 (F3H)	Delphinidin-3-O-(6''-O-galloy)glucoside	0.999824	4.65393e-08
Ibat.Brg_v3.03FG011930.1 (F3H)	Delphinidin-3-O-sambubioside-5-O-galactoside	0.999931	7.23141e-09
Ibat.Brg_v3.12EG003260.1 (F3H)	Peonidin-3-O-sophoroside-5-O-glucoside	0.999098	1.21915e-06
Ibat.Brg_v3.12EG003260.1 (F3H)	Cyanidin-3-O-sophoroside	0.999074	1.28703e-06
Ibat.Brg_v3.12EG003260.1 (F3H)	Peonidin-3-O-sophoroside	0.999137	1.11589e-06
Ibat.Brg_v3.12EG003260.1 (F3H)	Cyanidin-3-O-sophorotriose	0.999173	1.0246e-06
Ibat.Brg_v3.12EG003260.1 (F3H)	Cyanidin-3-O-caffeoyl-glucoside-5-O-sophoroside	0.999154	1.0743e-06
Ibat.Brg_v3.12EG003260.1 (F3H)	Peonidin-3-O-(6''-ferulylsophoroside)-5-glucoside	0.999187	9.90833e-07
Ibat.Brg_v3.12EG003260.1 (F3H)	Cyanidin-3-O-(feruloyl)glucoside-5-O-diglucoside	0.999251	8.42099e-07
Ibat.Brg_v3.12EG003260.1 (F3H)	Cyanidin-3-sinapoyl-xyloside-glucoside-galactoside	0.999311	7.11208e-07
Ibat.Brg_v3.12EG003260.1 (F3H)	Cyanidin-3-diglucoside-5-glucuride	0.999073	1.28859e-06
Ibat.Brg_v3.12EG003260.1 (F3H)	Cyanidin-3-(6''-O-p-caffeoyl)-glucoside	0.999147	1.09085e-06
Ibat.Brg_v3.12EG003260.1 (F3H)	Peonidin-hydroxyben-malonyl-glucoside-xyloside	0.999	1.49967e-06
Ibat.Brg_v3.12EG003260.1 (F3H)	Cyanidin-3-O-(coumaroyl)sophoroside-5-glucoside	0.999256	8.30454e-07
Ibat.Brg_v3.12EG003260.1 (F3H)	Cyanidin-3-O-galactoside	0.999049	1.35513e-06
Ibat.Brg_v3.12EG003260.1 (F3H)	Peonidin-3-O-(caffeoyl)rutinoside-5-O-glucoside	0.999052	1.34776e-06
Ibat.Brg_v3.12EG003260.1 (F3H)	Peonidin-3-O-sinapoyl-xyloside-glucoside-5-O-galactoside	0.999133	1.12709e-06
Ibat.Brg_v3.12EG003260.1 (F3H)	Cyanidin3-O-(6''-O-feruloyl)glucoside-5-O-glucoside	0.998989	1.53399e-06
Ibat.Brg_v3.12EG003260.1 (F3H)	Cyanidin-glucuronide-glucuronide	0.999023	1.43209e-06
Ibat.Brg_v3.12EG003260.1 (F3H)	Pelargonidin-3-(6''-caffeylsophoroside)-5-glucoside	0.999235	8.76673e-07
Ibat.Brg_v3.12EG003260.1 (F3H)	Pelargonidin-3-O-(caffeoyl)sophorotriose	0.999285	7.67133e-07
Ibat.Brg_v3.12EG003260.1 (F3H)	Delphinidin-3-O-glucoside	0.999211	9.3422e-07
Ibat.Brg_v3.12EG003260.1 (F3H)	Peonidin-3,5-diglucuronide	0.999176	1.01706e-06
Ibat.Brg_v3.12EG003260.1 (F3H)	Pelargonidin-3-O-sophoroside	0.999271	7.96575e-07
Ibat.Brg_v3.12EG003260.1 (F3H)	Delphinidin-3-O-galactoside	0.99927	7.99748e-07
Ibat.Brg_v3.12EG003260.1 (F3H)	Malvidin-3-O-(6''-O-acetyl)glucoside	0.999016	1.45117e-06
Ibat.Brg_v3.12EG003260.1 (F3H)	Petunidin-3-O-(caffeoyl)diglucoside	0.999362	6.10238e-07
Ibat.Brg_v3.12EG003260.1 (F3H)	Peonidin-3-O-(caffeoyl)Sophorotriose	0.998929	1.71873e-06
Ibat.Brg_v3.12EG003260.1 (F3H)	Peonidin-3-O-sambubioside-5-O-glucoside	0.99933	6.72959e-07
Ibat.Brg_v3.12EG003260.1 (F3H)	Pelargonidin-3,5-O-diglucoside	0.999239	8.68102e-07
Ibat.Brg_v3.12EG003260.1 (F3H)	Cyanidin-3-O-xylosyl(feruloylglucosyl)galactoside	0.999556	2.95722e-07
Ibat.Brg_v3.12EG003260.1 (F3H)	Peonidin-3-O-(6''-O-dimalonyl)glucoside	0.999069	1.29965e-06
Ibat.Brg_v3.12EG003260.1 (F3H)	Malvidin-3-O-galactoside	0.989986	0.000149925
Ibat.Brg_v3.12EG003260.1 (F3H)	Malvidin-3-O-glucoside	0.966964	0.00161901
Ibat.Brg_v3.12EG003260.1 (F3H)	Cyanidin-3-O-rutinoside-glucoside	0.999004	1.48862e-06
Ibat.Brg_v3.12EG003260.1 (F3H)	Malvidin-3-O-sambubioside	0.998845	2.0009e-06
Ibat.Brg_v3.12EG003260.1 (F3H)	Cyanidin-3-O-(6''-O-ferulyl-xylosyl)glucoside	0.998901	1.81211e-06
Ibat.Brg_v3.12EG003260.1 (F3H)	Pelargonidin-3-O-(Hydroxybenzoyl)(glucosyl)sophoroside-5-O-glucoside	0.998764	2.29166e-06
Ibat.Brg_v3.12EG003260.1 (F3H)	Delphinidin-3-O-(6''-O-galloy)glucoside	0.999377	5.8144e-07
Ibat.Brg_v3.12EG003260.1 (F3H)	Delphinidin-3-O-sambubioside-5-O-galactoside	0.999331	6.71957e-07
Ibat.Brg_v3.02CG003050.1 (PAL)	Peonidin-3-O-sophoroside-5-O-glucoside	0.992078	9.38827e-05
Ibat.Brg_v3.02CG003050.1 (PAL)	Cyanidin-3-O-sophoroside	0.992252	8.98262e-05
Ibat.Brg_v3.02CG003050.1 (PAL)	Peonidin-3-O-sophoroside	0.992071	9.40533e-05
Ibat.Brg_v3.02CG003050.1 (PAL)	Cyanidin-3-O-sophorotriose	0.991959	9.67378e-05
Ibat.Brg_v3.02CG003050.1 (PAL)	Cyanidin-3-O-caffeoyl-glucoside-5-O-sophoroside	0.992127	9.27341e-05
Ibat.Brg_v3.02CG003050.1 (PAL)	Peonidin-3-O-(6''-ferulylsophoroside)-5-glucoside	0.992126	9.27504e-05
Ibat.Brg_v3.02CG003050.1 (PAL)	Cyanidin-3-O-(feruloyl)glucoside-5-O-diglucoside	0.992255	8.97487e-05
Ibat.Brg_v3.02CG003050.1 (PAL)	Cyanidin-3-sinapoyl-xyloside-glucoside-galactoside	0.991901	9.81269e-05
Ibat.Brg_v3.02CG003050.1 (PAL)	Cyanidin-3-diglucoside-5-glucuride	0.992068	9.41362e-05
Ibat.Brg_v3.02CG003050.1 (PAL)	Cyanidin-3-(6''-O-p-caffeoyl)-glucoside	0.991917	9.77314e-05
Ibat.Brg_v3.02CG003050.1 (PAL)	Peonidin-hydroxyben-malonyl-glucoside-xyloside	0.992196	9.11213e-05
Ibat.Brg_v3.02CG003050.1 (PAL)	Cyanidin-3-O-(coumaroyl)sophoroside-5-glucoside	0.991927	9.74913e-05
Ibat.Brg_v3.02CG003050.1 (PAL)	Cyanidin-3-O-galactoside	0.991726	0.000102398
Ibat.Brg_v3.02CG003050.1 (PAL)	Peonidin-3-O-(caffeoyl)rutinoside-5-O-glucoside	0.992137	9.24945e-05
Ibat.Brg_v3.02CG003050.1 (PAL)	Peonidin-3-O-sinapoyl-xyloside-glucoside-5-O-galactoside	0.992168	9.17761e-05
Ibat.Brg_v3.02CG003050.1 (PAL)	Cyanidin3-O-(6''-O-feruloyl)glucoside-5-O-glucoside	0.99217	9.17237e-05
Ibat.Brg_v3.02CG003050.1 (PAL)	Cyanidin-glucuronide-glucuronide	0.99201	9.54976e-05
Ibat.Brg_v3.02CG003050.1 (PAL)	Pelargonidin-3-(6''-caffeylsophoroside)-5-glucoside	0.992069	9.41108e-05
Ibat.Brg_v3.02CG003050.1 (PAL)	Pelargonidin-3-O-(caffeoyl)sophorotriose	0.991639	0.000104567
Ibat.Brg_v3.02CG003050.1 (PAL)	Delphinidin-3-O-glucoside	0.992343	8.77157e-05
Ibat.Brg_v3.02CG003050.1 (PAL)	Peonidin-3,5-diglucuronide	0.99244	8.55043e-05
Ibat.Brg_v3.02CG003050.1 (PAL)	Pelargonidin-3-O-sophoroside	0.992089	9.3635e-05
Ibat.Brg_v3.02CG003050.1 (PAL)	Delphinidin-3-O-galactoside	0.991653	0.000104221
Ibat.Brg_v3.02CG003050.1 (PAL)	Malvidin-3-O-(6''-O-acetyl)glucoside	0.991982	9.61832e-05
Ibat.Brg_v3.02CG003050.1 (PAL)	Petunidin-3-O-(caffeoyl)diglucoside	0.991877	9.87053e-05
Ibat.Brg_v3.02CG003050.1 (PAL)	Peonidin-3-O-(caffeoyl)Sophorotriose	0.992112	9.30942e-05
Ibat.Brg_v3.02CG003050.1 (PAL)	Peonidin-3-O-sambubioside-5-O-glucoside	0.991683	0.000103474
Ibat.Brg_v3.02CG003050.1 (PAL)	Pelargonidin-3,5-O-diglucoside	0.992301	8.86726e-05
Ibat.Brg_v3.02CG003050.1 (PAL)	Cyanidin-3-O-xylosyl(feruloylglucosyl)galactoside	0.991123	0.000117863
Ibat.Brg_v3.02CG003050.1 (PAL)	Peonidin-3-O-(6''-O-dimalonyl)glucoside	0.991029	0.000120367
Ibat.Brg_v3.02CG003050.1 (PAL)	Malvidin-3-O-galactoside	0.961387	0.00220768
Ibat.Brg_v3.02CG003050.1 (PAL)	Malvidin-3-O-glucoside	0.961869	0.00215323
Ibat.Brg_v3.02CG003050.1 (PAL)	Cyanidin-3-O-rutinoside-glucoside	0.991587	0.000105877
Ibat.Brg_v3.02CG003050.1 (PAL)	Malvidin-3-O-sambubioside	0.991142	0.000117342
Ibat.Brg_v3.02CG003050.1 (PAL)	Cyanidin-3-O-(6''-O-ferulyl-xylosyl)glucoside	0.991742	0.000102012
Ibat.Brg_v3.02CG003050.1 (PAL)	Pelargonidin-3-O-(Hydroxybenzoyl)(glucosyl)sophoroside-5-O-glucoside	0.992925	7.49159e-05
Ibat.Brg_v3.02CG003050.1 (PAL)	Delphinidin-3-O-(6''-O-galloy)glucoside	0.992697	7.9809e-05
Ibat.Brg_v3.02CG003050.1 (PAL)	Delphinidin-3-O-sambubioside-5-O-galactoside	0.991317	0.000112758
Ibat.Brg_v3.02EG004080.1 (PAL)	Peonidin-3-O-sophoroside-5-O-glucoside	0.999048	1.35803e-06
Ibat.Brg_v3.02EG004080.1 (PAL)	Cyanidin-3-O-sophoroside	0.998924	1.7347e-06
Ibat.Brg_v3.02EG004080.1 (PAL)	Peonidin-3-O-sophoroside	0.998836	2.03117e-06
Ibat.Brg_v3.02EG004080.1 (PAL)	Cyanidin-3-O-sophorotriose	0.99878	2.23267e-06
Ibat.Brg_v3.02EG004080.1 (PAL)	Cyanidin-3-O-caffeoyl-glucoside-5-O-sophoroside	0.998842	2.01062e-06
Ibat.Brg_v3.02EG004080.1 (PAL)	Peonidin-3-O-(6''-ferulylsophoroside)-5-glucoside	0.99882	2.08755e-06
Ibat.Brg_v3.02EG004080.1 (PAL)	Cyanidin-3-O-(feruloyl)glucoside-5-O-diglucoside	0.998807	2.13236e-06
Ibat.Brg_v3.02EG004080.1 (PAL)	Cyanidin-3-sinapoyl-xyloside-glucoside-galactoside	0.998667	2.66548e-06
Ibat.Brg_v3.02EG004080.1 (PAL)	Cyanidin-3-diglucoside-5-glucuride	0.998873	1.90536e-06
Ibat.Brg_v3.02EG004080.1 (PAL)	Cyanidin-3-(6''-O-p-caffeoyl)-glucoside	0.998783	2.22134e-06
Ibat.Brg_v3.02EG004080.1 (PAL)	Peonidin-hydroxyben-malonyl-glucoside-xyloside	0.99895	1.65387e-06
Ibat.Brg_v3.02EG004080.1 (PAL)	Cyanidin-3-O-(coumaroyl)sophoroside-5-glucoside	0.998715	2.47474e-06
Ibat.Brg_v3.02EG004080.1 (PAL)	Cyanidin-3-O-galactoside	0.998772	2.26153e-06
Ibat.Brg_v3.02EG004080.1 (PAL)	Peonidin-3-O-(caffeoyl)rutinoside-5-O-glucoside	0.998905	1.79783e-06
Ibat.Brg_v3.02EG004080.1 (PAL)	Peonidin-3-O-sinapoyl-xyloside-glucoside-5-O-galactoside	0.998866	1.92762e-06
Ibat.Brg_v3.02EG004080.1 (PAL)	Cyanidin3-O-(6''-O-feruloyl)glucoside-5-O-glucoside	0.998948	1.65863e-06
Ibat.Brg_v3.02EG004080.1 (PAL)	Cyanidin-glucuronide-glucuronide	0.998882	1.87355e-06
Ibat.Brg_v3.02EG004080.1 (PAL)	Pelargonidin-3-(6''-caffeylsophoroside)-5-glucoside	0.998771	2.26428e-06
Ibat.Brg_v3.02EG004080.1 (PAL)	Pelargonidin-3-O-(caffeoyl)sophorotriose	0.998599	2.94404e-06
Ibat.Brg_v3.02EG004080.1 (PAL)	Delphinidin-3-O-glucoside	0.998857	1.9595e-06
Ibat.Brg_v3.02EG004080.1 (PAL)	Peonidin-3,5-diglucuronide	0.998902	1.80926e-06
Ibat.Brg_v3.02EG004080.1 (PAL)	Pelargonidin-3-O-sophoroside	0.998751	2.3402e-06
Ibat.Brg_v3.02EG004080.1 (PAL)	Delphinidin-3-O-galactoside	0.998614	2.87982e-06
Ibat.Brg_v3.02EG004080.1 (PAL)	Malvidin-3-O-(6''-O-acetyl)glucoside	0.998876	1.89303e-06
Ibat.Brg_v3.02EG004080.1 (PAL)	Petunidin-3-O-(caffeoyl)diglucoside	0.998619	2.85787e-06
Ibat.Brg_v3.02EG004080.1 (PAL)	Peonidin-3-O-(caffeoyl)Sophorotriose	0.99896	1.62202e-06
Ibat.Brg_v3.02EG004080.1 (PAL)	Peonidin-3-O-sambubioside-5-O-glucoside	0.998581	3.01707e-06
Ibat.Brg_v3.02EG004080.1 (PAL)	Pelargonidin-3,5-O-diglucoside	0.998827	2.06447e-06
Ibat.Brg_v3.02EG004080.1 (PAL)	Cyanidin-3-O-xylosyl(feruloylglucosyl)galactoside	0.99817	5.02172e-06
Ibat.Brg_v3.02EG004080.1 (PAL)	Peonidin-3-O-(6''-O-dimalonyl)glucoside	0.998476	3.48434e-06
Ibat.Brg_v3.02EG004080.1 (PAL)	Malvidin-3-O-galactoside	0.979602	0.000619885
Ibat.Brg_v3.02EG004080.1 (PAL)	Malvidin-3-O-glucoside	0.964728	0.00184425
Ibat.Brg_v3.02EG004080.1 (PAL)	Cyanidin-3-O-rutinoside-glucoside	0.998743	2.37006e-06
Ibat.Brg_v3.02EG004080.1 (PAL)	Malvidin-3-O-sambubioside	0.998629	2.81784e-06
Ibat.Brg_v3.02EG004080.1 (PAL)	Cyanidin-3-O-(6''-O-ferulyl-xylosyl)glucoside	0.998848	1.98852e-06
Ibat.Brg_v3.02EG004080.1 (PAL)	Pelargonidin-3-O-(Hydroxybenzoyl)(glucosyl)sophoroside-5-O-glucoside	0.999223	9.04574e-07
Ibat.Brg_v3.02EG004080.1 (PAL)	Delphinidin-3-O-(6''-O-galloy)glucoside	0.998737	2.39073e-06
Ibat.Brg_v3.02EG004080.1 (PAL)	Delphinidin-3-O-sambubioside-5-O-galactoside	0.998442	3.63794e-06
Ibat.Brg_v3.02FG004050.1 (PAL)	Peonidin-3-O-sophoroside-5-O-glucoside	0.99272	7.9309e-05
Ibat.Brg_v3.02FG004050.1 (PAL)	Cyanidin-3-O-sophoroside	0.991552	0.000106743
Ibat.Brg_v3.02FG004050.1 (PAL)	Peonidin-3-O-sophoroside	0.991536	0.000107148
Ibat.Brg_v3.02FG004050.1 (PAL)	Cyanidin-3-O-sophorotriose	0.991524	0.000107465
Ibat.Brg_v3.02FG004050.1 (PAL)	Cyanidin-3-O-caffeoyl-glucoside-5-O-sophoroside	0.991586	0.00010589
Ibat.Brg_v3.02FG004050.1 (PAL)	Peonidin-3-O-(6''-ferulylsophoroside)-5-glucoside	0.991629	0.000104824
Ibat.Brg_v3.02FG004050.1 (PAL)	Cyanidin-3-O-(feruloyl)glucoside-5-O-diglucoside	0.991782	0.000101015
Ibat.Brg_v3.02FG004050.1 (PAL)	Cyanidin-3-sinapoyl-xyloside-glucoside-galactoside	0.991674	0.00010369
Ibat.Brg_v3.02FG004050.1 (PAL)	Cyanidin-3-diglucoside-5-glucuride	0.991455	0.000109224
Ibat.Brg_v3.02FG004050.1 (PAL)	Cyanidin-3-(6''-O-p-caffeoyl)-glucoside	0.99147	0.000108838
Ibat.Brg_v3.02FG004050.1 (PAL)	Peonidin-hydroxyben-malonyl-glucoside-xyloside	0.991433	0.000109784
Ibat.Brg_v3.02FG004050.1 (PAL)	Cyanidin-3-O-(coumaroyl)sophoroside-5-glucoside	0.991614	0.000105193
Ibat.Brg_v3.02FG004050.1 (PAL)	Cyanidin-3-O-galactoside	0.991256	0.000114352
Ibat.Brg_v3.02FG004050.1 (PAL)	Peonidin-3-O-(caffeoyl)rutinoside-5-O-glucoside	0.991465	0.000108959
Ibat.Brg_v3.02FG004050.1 (PAL)	Peonidin-3-O-sinapoyl-xyloside-glucoside-5-O-galactoside	0.991582	0.000105999
Ibat.Brg_v3.02FG004050.1 (PAL)	Cyanidin3-O-(6''-O-feruloyl)glucoside-5-O-glucoside	0.991405	0.000110481
Ibat.Brg_v3.02FG004050.1 (PAL)	Cyanidin-glucuronide-glucuronide	0.991364	0.000111543
Ibat.Brg_v3.02FG004050.1 (PAL)	Pelargonidin-3-(6''-caffeylsophoroside)-5-glucoside	0.991661	0.000104021
Ibat.Brg_v3.02FG004050.1 (PAL)	Pelargonidin-3-O-(caffeoyl)sophorotriose	0.991509	0.000107849
Ibat.Brg_v3.02FG004050.1 (PAL)	Delphinidin-3-O-glucoside	0.991779	0.000101103
Ibat.Brg_v3.02FG004050.1 (PAL)	Peonidin-3,5-diglucuronide	0.991789	0.000100846
Ibat.Brg_v3.02FG004050.1 (PAL)	Pelargonidin-3-O-sophoroside	0.991719	0.000102579
Ibat.Brg_v3.02FG004050.1 (PAL)	Delphinidin-3-O-galactoside	0.991496	0.000108178
Ibat.Brg_v3.02FG004050.1 (PAL)	Malvidin-3-O-(6''-O-acetyl)glucoside	0.991342	0.000112119
Ibat.Brg_v3.02FG004050.1 (PAL)	Petunidin-3-O-(caffeoyl)diglucoside	0.991731	0.000102281
Ibat.Brg_v3.02FG004050.1 (PAL)	Peonidin-3-O-(caffeoyl)Sophorotriose	0.991305	0.000113075
Ibat.Brg_v3.02FG004050.1 (PAL)	Peonidin-3-O-sambubioside-5-O-glucoside	0.99159	0.000105797
Ibat.Brg_v3.02FG004050.1 (PAL)	Pelargonidin-3,5-O-diglucoside	0.991793	0.00010075
Ibat.Brg_v3.02FG004050.1 (PAL)	Cyanidin-3-O-xylosyl(feruloylglucosyl)galactoside	0.991647	0.00010438
Ibat.Brg_v3.02FG004050.1 (PAL)	Peonidin-3-O-(6''-O-dimalonyl)glucoside	0.990964	0.000122098
Ibat.Brg_v3.02FG004050.1 (PAL)	Malvidin-3-O-galactoside	0.974288	0.000983157
Ibat.Brg_v3.02FG004050.1 (PAL)	Malvidin-3-O-glucoside	0.96871	0.0014533
Ibat.Brg_v3.02FG004050.1 (PAL)	Cyanidin-3-O-rutinoside-glucoside	0.991135	0.000117525
Ibat.Brg_v3.02FG004050.1 (PAL)	Malvidin-3-O-sambubioside	0.990752	0.000127904
Ibat.Brg_v3.02FG004050.1 (PAL)	Cyanidin-3-O-(6''-O-ferulyl-xylosyl)glucoside	0.991088	0.00011877
Ibat.Brg_v3.02FG004050.1 (PAL)	Pelargonidin-3-O-(Hydroxybenzoyl)(glucosyl)sophoroside-5-O-glucoside	0.991566	0.000106403
Ibat.Brg_v3.02FG004050.1 (PAL)	Delphinidin-3-O-(6''-O-galloy)glucoside	0.992245	8.9983e-05
Ibat.Brg_v3.02FG004050.1 (PAL)	Delphinidin-3-O-sambubioside-5-O-galactoside	0.991419	0.000110143
Ibat.Brg_v3.06AG004020.1 (PAL)	Peonidin-3-O-sophoroside-5-O-glucoside	-0.956521	0.00279455
Ibat.Brg_v3.06AG004020.1 (PAL)	Cyanidin-3-O-sophoroside	-0.957012	0.00273219
Ibat.Brg_v3.06AG004020.1 (PAL)	Peonidin-3-O-sophoroside	-0.957487	0.00267264
Ibat.Brg_v3.06AG004020.1 (PAL)	Cyanidin-3-O-sophorotriose	-0.957772	0.0026371
Ibat.Brg_v3.06AG004020.1 (PAL)	Cyanidin-3-O-caffeoyl-glucoside-5-O-sophoroside	-0.957561	0.00266345
Ibat.Brg_v3.06AG004020.1 (PAL)	Peonidin-3-O-(6''-ferulylsophoroside)-5-glucoside	-0.957773	0.00263705
Ibat.Brg_v3.06AG004020.1 (PAL)	Cyanidin-3-O-(feruloyl)glucoside-5-O-diglucoside	-0.958141	0.00259163
Ibat.Brg_v3.06AG004020.1 (PAL)	Cyanidin-3-sinapoyl-xyloside-glucoside-galactoside	-0.958698	0.00252359
Ibat.Brg_v3.06AG004020.1 (PAL)	Cyanidin-3-diglucoside-5-glucuride	-0.957096	0.00272158
Ibat.Brg_v3.06AG004020.1 (PAL)	Cyanidin-3-(6''-O-p-caffeoyl)-glucoside	-0.957634	0.00265429
Ibat.Brg_v3.06AG004020.1 (PAL)	Peonidin-hydroxyben-malonyl-glucoside-xyloside	-0.956597	0.00278481
Ibat.Brg_v3.06AG004020.1 (PAL)	Cyanidin-3-O-(coumaroyl)sophoroside-5-glucoside	-0.958316	0.00257012
Ibat.Brg_v3.06AG004020.1 (PAL)	Cyanidin-3-O-galactoside	-0.95718	0.00271106
Ibat.Brg_v3.06AG004020.1 (PAL)	Peonidin-3-O-(caffeoyl)rutinoside-5-O-glucoside	-0.956934	0.00274207
Ibat.Brg_v3.06AG004020.1 (PAL)	Peonidin-3-O-sinapoyl-xyloside-glucoside-5-O-galactoside	-0.957414	0.00268177
Ibat.Brg_v3.06AG004020.1 (PAL)	Cyanidin3-O-(6''-O-feruloyl)glucoside-5-O-glucoside	-0.956543	0.00279168
Ibat.Brg_v3.06AG004020.1 (PAL)	Cyanidin-glucuronide-glucuronide	-0.956831	0.00275512
Ibat.Brg_v3.06AG004020.1 (PAL)	Pelargonidin-3-(6''-caffeylsophoroside)-5-glucoside	-0.95811	0.00259539
Ibat.Brg_v3.06AG004020.1 (PAL)	Pelargonidin-3-O-(caffeoyl)sophorotriose	-0.958694	0.00252399
Ibat.Brg_v3.06AG004020.1 (PAL)	Delphinidin-3-O-glucoside	-0.957852	0.00262729
Ibat.Brg_v3.06AG004020.1 (PAL)	Peonidin-3,5-diglucuronide	-0.957607	0.00265769
Ibat.Brg_v3.06AG004020.1 (PAL)	Pelargonidin-3-O-sophoroside	-0.958337	0.00256754
Ibat.Brg_v3.06AG004020.1 (PAL)	Delphinidin-3-O-galactoside	-0.958587	0.00253709
Ibat.Brg_v3.06AG004020.1 (PAL)	Malvidin-3-O-(6''-O-acetyl)glucoside	-0.95681	0.00275772
Ibat.Brg_v3.06AG004020.1 (PAL)	Petunidin-3-O-(caffeoyl)diglucoside	-0.959057	0.00248016
Ibat.Brg_v3.06AG004020.1 (PAL)	Peonidin-3-O-(caffeoyl)Sophorotriose	-0.956234	0.00283132
Ibat.Brg_v3.06AG004020.1 (PAL)	Peonidin-3-O-sambubioside-5-O-glucoside	-0.958961	0.00249174
Ibat.Brg_v3.06AG004020.1 (PAL)	Pelargonidin-3,5-O-diglucoside	-0.958051	0.00260264
Ibat.Brg_v3.06AG004020.1 (PAL)	Cyanidin-3-O-xylosyl(feruloylglucosyl)galactoside	-0.961037	0.00224762
Ibat.Brg_v3.06AG004020.1 (PAL)	Peonidin-3-O-(6''-O-dimalonyl)glucoside	-0.957945	0.0026157
Ibat.Brg_v3.06AG004020.1 (PAL)	Malvidin-3-O-galactoside	-0.980359	0.000574852
Ibat.Brg_v3.06AG004020.1 (PAL)	Malvidin-3-O-glucoside	-0.918551	0.00968084
Ibat.Brg_v3.06AG004020.1 (PAL)	Cyanidin-3-O-rutinoside-glucoside	-0.957027	0.00273037
Ibat.Brg_v3.06AG004020.1 (PAL)	Malvidin-3-O-sambubioside	-0.95656	0.00278956
Ibat.Brg_v3.06AG004020.1 (PAL)	Cyanidin-3-O-(6''-O-ferulyl-xylosyl)glucoside	-0.95632	0.00282024
Ibat.Brg_v3.06AG004020.1 (PAL)	Pelargonidin-3-O-(Hydroxybenzoyl)(glucosyl)sophoroside-5-O-glucoside	-0.955064	0.00298354
Ibat.Brg_v3.06AG004020.1 (PAL)	Delphinidin-3-O-(6''-O-galloy)glucoside	-0.959135	0.00247084
Ibat.Brg_v3.06AG004020.1 (PAL)	Delphinidin-3-O-sambubioside-5-O-galactoside	-0.959265	0.0024552
Ibat.Brg_v3.09AG017060.1 (PAL)	Peonidin-3-O-sophoroside-5-O-glucoside	0.999053	1.34474e-06
Ibat.Brg_v3.09AG017060.1 (PAL)	Cyanidin-3-O-sophoroside	0.998857	1.9592e-06
Ibat.Brg_v3.09AG017060.1 (PAL)	Peonidin-3-O-sophoroside	0.99894	1.68336e-06
Ibat.Brg_v3.09AG017060.1 (PAL)	Cyanidin-3-O-sophorotriose	0.998989	1.53387e-06
Ibat.Brg_v3.09AG017060.1 (PAL)	Cyanidin-3-O-caffeoyl-glucoside-5-O-sophoroside	0.998916	1.76055e-06
Ibat.Brg_v3.09AG017060.1 (PAL)	Peonidin-3-O-(6''-ferulylsophoroside)-5-glucoside	0.998917	1.76002e-06
Ibat.Brg_v3.09AG017060.1 (PAL)	Cyanidin-3-O-(feruloyl)glucoside-5-O-diglucoside	0.998851	1.97802e-06
Ibat.Brg_v3.09AG017060.1 (PAL)	Cyanidin-3-sinapoyl-xyloside-glucoside-galactoside	0.999006	1.48258e-06
Ibat.Brg_v3.09AG017060.1 (PAL)	Cyanidin-3-diglucoside-5-glucuride	0.998938	1.69137e-06
Ibat.Brg_v3.09AG017060.1 (PAL)	Cyanidin-3-(6''-O-p-caffeoyl)-glucoside	0.999004	1.48613e-06
Ibat.Brg_v3.09AG017060.1 (PAL)	Peonidin-hydroxyben-malonyl-glucoside-xyloside	0.998875	1.89837e-06
Ibat.Brg_v3.09AG017060.1 (PAL)	Cyanidin-3-O-(coumaroyl)sophoroside-5-glucoside	0.999	1.50022e-06
Ibat.Brg_v3.09AG017060.1 (PAL)	Cyanidin-3-O-galactoside	0.999068	1.30366e-06
Ibat.Brg_v3.09AG017060.1 (PAL)	Peonidin-3-O-(caffeoyl)rutinoside-5-O-glucoside	0.998906	1.79368e-06
Ibat.Brg_v3.09AG017060.1 (PAL)	Peonidin-3-O-sinapoyl-xyloside-glucoside-5-O-galactoside	0.998898	1.82165e-06
Ibat.Brg_v3.09AG017060.1 (PAL)	Cyanidin3-O-(6''-O-feruloyl)glucoside-5-O-glucoside	0.998885	1.8657e-06
Ibat.Brg_v3.09AG017060.1 (PAL)	Cyanidin-glucuronide-glucuronide	0.998956	1.63427e-06
Ibat.Brg_v3.09AG017060.1 (PAL)	Pelargonidin-3-(6''-caffeylsophoroside)-5-glucoside	0.99894	1.68373e-06
Ibat.Brg_v3.09AG017060.1 (PAL)	Pelargonidin-3-O-(caffeoyl)sophorotriose	0.999109	1.18937e-06
Ibat.Brg_v3.09AG017060.1 (PAL)	Delphinidin-3-O-glucoside	0.998811	2.11933e-06
Ibat.Brg_v3.09AG017060.1 (PAL)	Peonidin-3,5-diglucuronide	0.998763	2.29378e-06
Ibat.Brg_v3.09AG017060.1 (PAL)	Pelargonidin-3-O-sophoroside	0.998928	1.72238e-06
Ibat.Brg_v3.09AG017060.1 (PAL)	Delphinidin-3-O-galactoside	0.999105	1.20074e-06
Ibat.Brg_v3.09AG017060.1 (PAL)	Malvidin-3-O-(6''-O-acetyl)glucoside	0.998967	1.60109e-06
Ibat.Brg_v3.09AG017060.1 (PAL)	Petunidin-3-O-(caffeoyl)diglucoside	0.999008	1.47587e-06
Ibat.Brg_v3.09AG017060.1 (PAL)	Peonidin-3-O-(caffeoyl)Sophorotriose	0.9989	1.81519e-06
Ibat.Brg_v3.09AG017060.1 (PAL)	Peonidin-3-O-sambubioside-5-O-glucoside	0.99909	1.24286e-06
Ibat.Brg_v3.09AG017060.1 (PAL)	Pelargonidin-3,5-O-diglucoside	0.998829	2.05474e-06
Ibat.Brg_v3.09AG017060.1 (PAL)	Cyanidin-3-O-xylosyl(feruloylglucosyl)galactoside	0.999223	9.05692e-07
Ibat.Brg_v3.09AG017060.1 (PAL)	Peonidin-3-O-(6''-O-dimalonyl)glucoside	0.999284	7.69211e-07
Ibat.Brg_v3.09AG017060.1 (PAL)	Malvidin-3-O-galactoside	0.988291	0.00020484
Ibat.Brg_v3.09AG017060.1 (PAL)	Malvidin-3-O-glucoside	0.977871	0.000729123
Ibat.Brg_v3.09AG017060.1 (PAL)	Cyanidin-3-O-rutinoside-glucoside	0.999109	1.19077e-06
Ibat.Brg_v3.09AG017060.1 (PAL)	Malvidin-3-O-sambubioside	0.999209	9.37127e-07
Ibat.Brg_v3.09AG017060.1 (PAL)	Cyanidin-3-O-(6''-O-ferulyl-xylosyl)glucoside	0.999036	1.39429e-06
Ibat.Brg_v3.09AG017060.1 (PAL)	Pelargonidin-3-O-(Hydroxybenzoyl)(glucosyl)sophoroside-5-O-glucoside	0.998464	3.53507e-06
Ibat.Brg_v3.09AG017060.1 (PAL)	Delphinidin-3-O-(6''-O-galloy)glucoside	0.998537	3.20885e-06
Ibat.Brg_v3.09AG017060.1 (PAL)	Delphinidin-3-O-sambubioside-5-O-galactoside	0.999213	9.28129e-07
Ibat.Brg_v3.09CG014480.1 (PAL)	Peonidin-3-O-sophoroside-5-O-glucoside	0.998892	1.83988e-06
Ibat.Brg_v3.09CG014480.1 (PAL)	Cyanidin-3-O-sophoroside	0.998451	3.5984e-06
Ibat.Brg_v3.09CG014480.1 (PAL)	Peonidin-3-O-sophoroside	0.998404	3.81803e-06
Ibat.Brg_v3.09CG014480.1 (PAL)	Cyanidin-3-O-sophorotriose	0.998373	3.96786e-06
Ibat.Brg_v3.09CG014480.1 (PAL)	Cyanidin-3-O-caffeoyl-glucoside-5-O-sophoroside	0.998409	3.79494e-06
Ibat.Brg_v3.09CG014480.1 (PAL)	Peonidin-3-O-(6''-ferulylsophoroside)-5-glucoside	0.998398	3.84534e-06
Ibat.Brg_v3.09CG014480.1 (PAL)	Cyanidin-3-O-(feruloyl)glucoside-5-O-diglucoside	0.998394	3.86803e-06
Ibat.Brg_v3.09CG014480.1 (PAL)	Cyanidin-3-sinapoyl-xyloside-glucoside-galactoside	0.998315	4.25884e-06
Ibat.Brg_v3.09CG014480.1 (PAL)	Cyanidin-3-diglucoside-5-glucuride	0.99842	3.74205e-06
Ibat.Brg_v3.09CG014480.1 (PAL)	Cyanidin-3-(6''-O-p-caffeoyl)-glucoside	0.998372	3.97103e-06
Ibat.Brg_v3.09CG014480.1 (PAL)	Peonidin-hydroxyben-malonyl-glucoside-xyloside	0.998459	3.56133e-06
Ibat.Brg_v3.09CG014480.1 (PAL)	Cyanidin-3-O-(coumaroyl)sophoroside-5-glucoside	0.99834	4.12866e-06
Ibat.Brg_v3.09CG014480.1 (PAL)	Cyanidin-3-O-galactoside	0.998354	4.06235e-06
Ibat.Brg_v3.09CG014480.1 (PAL)	Peonidin-3-O-(caffeoyl)rutinoside-5-O-glucoside	0.998437	3.66054e-06
Ibat.Brg_v3.09CG014480.1 (PAL)	Peonidin-3-O-sinapoyl-xyloside-glucoside-5-O-galactoside	0.998422	3.73499e-06
Ibat.Brg_v3.09CG014480.1 (PAL)	Cyanidin3-O-(6''-O-feruloyl)glucoside-5-O-glucoside	0.998457	3.57112e-06
Ibat.Brg_v3.09CG014480.1 (PAL)	Cyanidin-glucuronide-glucuronide	0.99842	3.74105e-06
Ibat.Brg_v3.09CG014480.1 (PAL)	Pelargonidin-3-(6''-caffeylsophoroside)-5-glucoside	0.998373	3.97002e-06
Ibat.Brg_v3.09CG014480.1 (PAL)	Pelargonidin-3-O-(caffeoyl)sophorotriose	0.99827	4.4886e-06
Ibat.Brg_v3.09CG014480.1 (PAL)	Delphinidin-3-O-glucoside	0.99842	3.7442e-06
Ibat.Brg_v3.09CG014480.1 (PAL)	Peonidin-3,5-diglucuronide	0.998442	3.63731e-06
Ibat.Brg_v3.09CG014480.1 (PAL)	Pelargonidin-3-O-sophoroside	0.998363	4.0199e-06
Ibat.Brg_v3.09CG014480.1 (PAL)	Delphinidin-3-O-galactoside	0.998278	4.44508e-06
Ibat.Brg_v3.09CG014480.1 (PAL)	Malvidin-3-O-(6''-O-acetyl)glucoside	0.998416	3.76177e-06
Ibat.Brg_v3.09CG014480.1 (PAL)	Petunidin-3-O-(caffeoyl)diglucoside	0.998288	4.39191e-06
Ibat.Brg_v3.09CG014480.1 (PAL)	Peonidin-3-O-(caffeoyl)Sophorotriose	0.998457	3.57073e-06
Ibat.Brg_v3.09CG014480.1 (PAL)	Peonidin-3-O-sambubioside-5-O-glucoside	0.998263	4.52485e-06
Ibat.Brg_v3.09CG014480.1 (PAL)	Pelargonidin-3,5-O-diglucoside	0.998404	3.81944e-06
Ibat.Brg_v3.09CG014480.1 (PAL)	Cyanidin-3-O-xylosyl(feruloylglucosyl)galactoside	0.998009	5.93964e-06
Ibat.Brg_v3.09CG014480.1 (PAL)	Peonidin-3-O-(6''-O-dimalonyl)glucoside	0.998159	5.08185e-06
Ibat.Brg_v3.09CG014480.1 (PAL)	Malvidin-3-O-galactoside	0.980744	0.000552628
Ibat.Brg_v3.09CG014480.1 (PAL)	Malvidin-3-O-glucoside	0.970023	0.00133447
Ibat.Brg_v3.09CG014480.1 (PAL)	Cyanidin-3-O-rutinoside-glucoside	0.998329	4.18821e-06
Ibat.Brg_v3.09CG014480.1 (PAL)	Malvidin-3-O-sambubioside	0.998227	4.71021e-06
Ibat.Brg_v3.09CG014480.1 (PAL)	Cyanidin-3-O-(6''-O-ferulyl-xylosyl)glucoside	0.998382	3.92311e-06
Ibat.Brg_v3.09CG014480.1 (PAL)	Pelargonidin-3-O-(Hydroxybenzoyl)(glucosyl)sophoroside-5-O-glucoside	0.998582	3.01297e-06
Ibat.Brg_v3.09CG014480.1 (PAL)	Delphinidin-3-O-(6''-O-galloy)glucoside	0.998334	4.16192e-06
Ibat.Brg_v3.09CG014480.1 (PAL)	Delphinidin-3-O-sambubioside-5-O-galactoside	0.998172	5.01113e-06
Ibat.Brg_v3.09CG014500.1 (PAL)	Peonidin-3-O-sophoroside-5-O-glucoside	0.990606	0.000131952
Ibat.Brg_v3.09CG014500.1 (PAL)	Cyanidin-3-O-sophoroside	0.99118	0.00011635
Ibat.Brg_v3.09CG014500.1 (PAL)	Peonidin-3-O-sophoroside	0.991229	0.000115051
Ibat.Brg_v3.09CG014500.1 (PAL)	Cyanidin-3-O-sophorotriose	0.991257	0.000114334
Ibat.Brg_v3.09CG014500.1 (PAL)	Cyanidin-3-O-caffeoyl-glucoside-5-O-sophoroside	0.991221	0.000115272
Ibat.Brg_v3.09CG014500.1 (PAL)	Peonidin-3-O-(6''-ferulylsophoroside)-5-glucoside	0.991226	0.000115136
Ibat.Brg_v3.09CG014500.1 (PAL)	Cyanidin-3-O-(feruloyl)glucoside-5-O-diglucoside	0.991203	0.000115729
Ibat.Brg_v3.09CG014500.1 (PAL)	Cyanidin-3-sinapoyl-xyloside-glucoside-galactoside	0.991284	0.000113633
Ibat.Brg_v3.09CG014500.1 (PAL)	Cyanidin-3-diglucoside-5-glucuride	0.991217	0.000115369
Ibat.Brg_v3.09CG014500.1 (PAL)	Cyanidin-3-(6''-O-p-caffeoyl)-glucoside	0.991259	0.000114264
Ibat.Brg_v3.09CG014500.1 (PAL)	Peonidin-hydroxyben-malonyl-glucoside-xyloside	0.991175	0.000116476
Ibat.Brg_v3.09CG014500.1 (PAL)	Cyanidin-3-O-(coumaroyl)sophoroside-5-glucoside	0.991274	0.000113887
Ibat.Brg_v3.09CG014500.1 (PAL)	Cyanidin-3-O-galactoside	0.991268	0.000114039
Ibat.Brg_v3.09CG014500.1 (PAL)	Peonidin-3-O-(caffeoyl)rutinoside-5-O-glucoside	0.991199	0.000115844
Ibat.Brg_v3.09CG014500.1 (PAL)	Peonidin-3-O-sinapoyl-xyloside-glucoside-5-O-galactoside	0.991209	0.000115586
Ibat.Brg_v3.09CG014500.1 (PAL)	Cyanidin3-O-(6''-O-feruloyl)glucoside-5-O-glucoside	0.991177	0.000116415
Ibat.Brg_v3.09CG014500.1 (PAL)	Cyanidin-glucuronide-glucuronide	0.991216	0.000115401
Ibat.Brg_v3.09CG014500.1 (PAL)	Pelargonidin-3-(6''-caffeylsophoroside)-5-glucoside	0.991244	0.000114666
Ibat.Brg_v3.09CG014500.1 (PAL)	Pelargonidin-3-O-(caffeoyl)sophorotriose	0.991324	0.000112573
Ibat.Brg_v3.09CG014500.1 (PAL)	Delphinidin-3-O-glucoside	0.991178	0.00011639
Ibat.Brg_v3.09CG014500.1 (PAL)	Peonidin-3,5-diglucuronide	0.99115	0.000117149
Ibat.Brg_v3.09CG014500.1 (PAL)	Pelargonidin-3-O-sophoroside	0.991243	0.000114691
Ibat.Brg_v3.09CG014500.1 (PAL)	Delphinidin-3-O-galactoside	0.991321	0.000112672
Ibat.Brg_v3.09CG014500.1 (PAL)	Malvidin-3-O-(6''-O-acetyl)glucoside	0.991219	0.000115311
Ibat.Brg_v3.09CG014500.1 (PAL)	Petunidin-3-O-(caffeoyl)diglucoside	0.99129	0.00011346
Ibat.Brg_v3.09CG014500.1 (PAL)	Peonidin-3-O-(caffeoyl)Sophorotriose	0.991173	0.000116542
Ibat.Brg_v3.09CG014500.1 (PAL)	Peonidin-3-O-sambubioside-5-O-glucoside	0.991322	0.000112633
Ibat.Brg_v3.09CG014500.1 (PAL)	Pelargonidin-3,5-O-diglucoside	0.991191	0.000116053
Ibat.Brg_v3.09CG014500.1 (PAL)	Cyanidin-3-O-xylosyl(feruloylglucosyl)galactoside	0.991389	0.000110917
Ibat.Brg_v3.09CG014500.1 (PAL)	Peonidin-3-O-(6''-O-dimalonyl)glucoside	0.991347	0.000111987
Ibat.Brg_v3.09CG014500.1 (PAL)	Malvidin-3-O-galactoside	0.973504	0.00104378
Ibat.Brg_v3.09CG014500.1 (PAL)	Malvidin-3-O-glucoside	0.97414	0.000994441
Ibat.Brg_v3.09CG014500.1 (PAL)	Cyanidin-3-O-rutinoside-glucoside	0.991275	0.000113862
Ibat.Brg_v3.09CG014500.1 (PAL)	Malvidin-3-O-sambubioside	0.991272	0.000113937
Ibat.Brg_v3.09CG014500.1 (PAL)	Cyanidin-3-O-(6''-O-ferulyl-xylosyl)glucoside	0.991224	0.000115192
Ibat.Brg_v3.09CG014500.1 (PAL)	Pelargonidin-3-O-(Hydroxybenzoyl)(glucosyl)sophoroside-5-O-glucoside	0.990926	0.000123138
Ibat.Brg_v3.09CG014500.1 (PAL)	Delphinidin-3-O-(6''-O-galloy)glucoside	0.991046	0.000119894
Ibat.Brg_v3.09CG014500.1 (PAL)	Delphinidin-3-O-sambubioside-5-O-galactoside	0.991369	0.000111408
Ibat.Brg_v3.09CG016450.1 (PAL)	Peonidin-3-O-sophoroside-5-O-glucoside	0.979156	0.000647203
Ibat.Brg_v3.09CG016450.1 (PAL)	Cyanidin-3-O-sophoroside	0.977224	0.000772191
Ibat.Brg_v3.09CG016450.1 (PAL)	Peonidin-3-O-sophoroside	0.977161	0.000776487
Ibat.Brg_v3.09CG016450.1 (PAL)	Cyanidin-3-O-sophorotriose	0.977119	0.000779299
Ibat.Brg_v3.09CG016450.1 (PAL)	Cyanidin-3-O-caffeoyl-glucoside-5-O-sophoroside	0.977248	0.000770616
Ibat.Brg_v3.09CG016450.1 (PAL)	Peonidin-3-O-(6''-ferulylsophoroside)-5-glucoside	0.977312	0.000766272
Ibat.Brg_v3.09CG016450.1 (PAL)	Cyanidin-3-O-(feruloyl)glucoside-5-O-diglucoside	0.977576	0.000748612
Ibat.Brg_v3.09CG016450.1 (PAL)	Cyanidin-3-sinapoyl-xyloside-glucoside-galactoside	0.97734	0.000764408
Ibat.Brg_v3.09CG016450.1 (PAL)	Cyanidin-3-diglucoside-5-glucuride	0.977038	0.000784816
Ibat.Brg_v3.09CG016450.1 (PAL)	Cyanidin-3-(6''-O-p-caffeoyl)-glucoside	0.97703	0.000785371
Ibat.Brg_v3.09CG016450.1 (PAL)	Peonidin-hydroxyben-malonyl-glucoside-xyloside	0.977035	0.00078505
Ibat.Brg_v3.09CG016450.1 (PAL)	Cyanidin-3-O-(coumaroyl)sophoroside-5-glucoside	0.977251	0.000770386
Ibat.Brg_v3.09CG016450.1 (PAL)	Cyanidin-3-O-galactoside	0.976677	0.000809587
Ibat.Brg_v3.09CG016450.1 (PAL)	Peonidin-3-O-(caffeoyl)rutinoside-5-O-glucoside	0.977069	0.000782733
Ibat.Brg_v3.09CG016450.1 (PAL)	Peonidin-3-O-sinapoyl-xyloside-glucoside-5-O-galactoside	0.97725	0.000770469
Ibat.Brg_v3.09CG016450.1 (PAL)	Cyanidin3-O-(6''-O-feruloyl)glucoside-5-O-glucoside	0.976989	0.000788169
Ibat.Brg_v3.09CG016450.1 (PAL)	Cyanidin-glucuronide-glucuronide	0.976893	0.000794735
Ibat.Brg_v3.09CG016450.1 (PAL)	Pelargonidin-3-(6''-caffeylsophoroside)-5-glucoside	0.97735	0.000763735
Ibat.Brg_v3.09CG016450.1 (PAL)	Pelargonidin-3-O-(caffeoyl)sophorotriose	0.977041	0.000784644
Ibat.Brg_v3.09CG016450.1 (PAL)	Delphinidin-3-O-glucoside	0.97759	0.000747716
Ibat.Brg_v3.09CG016450.1 (PAL)	Peonidin-3,5-diglucuronide	0.977628	0.000745159
Ibat.Brg_v3.09CG016450.1 (PAL)	Pelargonidin-3-O-sophoroside	0.977444	0.000757439
Ibat.Brg_v3.09CG016450.1 (PAL)	Delphinidin-3-O-galactoside	0.977023	0.000785851
Ibat.Brg_v3.09CG016450.1 (PAL)	Malvidin-3-O-(6''-O-acetyl)glucoside	0.976854	0.000797391
Ibat.Brg_v3.09CG016450.1 (PAL)	Petunidin-3-O-(caffeoyl)diglucoside	0.977425	0.000758669
Ibat.Brg_v3.09CG016450.1 (PAL)	Peonidin-3-O-(caffeoyl)Sophorotriose	0.97683	0.000799058
Ibat.Brg_v3.09CG016450.1 (PAL)	Peonidin-3-O-sambubioside-5-O-glucoside	0.977173	0.000775641
Ibat.Brg_v3.09CG016450.1 (PAL)	Pelargonidin-3,5-O-diglucoside	0.977603	0.000746834
Ibat.Brg_v3.09CG016450.1 (PAL)	Cyanidin-3-O-xylosyl(feruloylglucosyl)galactoside	0.977202	0.000773727
Ibat.Brg_v3.09CG016450.1 (PAL)	Peonidin-3-O-(6''-O-dimalonyl)glucoside	0.976137	0.000847338
Ibat.Brg_v3.09CG016450.1 (PAL)	Malvidin-3-O-galactoside	0.957176	0.00271153
Ibat.Brg_v3.09CG016450.1 (PAL)	Malvidin-3-O-glucoside	0.955058	0.00298423
Ibat.Brg_v3.09CG016450.1 (PAL)	Cyanidin-3-O-rutinoside-glucoside	0.976476	0.000823579
Ibat.Brg_v3.09CG016450.1 (PAL)	Malvidin-3-O-sambubioside	0.975851	0.000867747
Ibat.Brg_v3.09CG016450.1 (PAL)	Cyanidin-3-O-(6''-O-ferulyl-xylosyl)glucoside	0.976439	0.000826143
Ibat.Brg_v3.09CG016450.1 (PAL)	Pelargonidin-3-O-(Hydroxybenzoyl)(glucosyl)sophoroside-5-O-glucoside	0.977432	0.000758214
Ibat.Brg_v3.09CG016450.1 (PAL)	Delphinidin-3-O-(6''-O-galloy)glucoside	0.978429	0.000692932
Ibat.Brg_v3.09CG016450.1 (PAL)	Delphinidin-3-O-sambubioside-5-O-galactoside	0.976857	0.000797179
Ibat.Brg_v3.09DG016910.1 (PAL)	Peonidin-3-O-sophoroside-5-O-glucoside	0.999045	1.36705e-06
Ibat.Brg_v3.09DG016910.1 (PAL)	Cyanidin-3-O-sophoroside	0.998706	2.51248e-06
Ibat.Brg_v3.09DG016910.1 (PAL)	Peonidin-3-O-sophoroside	0.998674	2.63565e-06
Ibat.Brg_v3.09DG016910.1 (PAL)	Cyanidin-3-O-sophorotriose	0.998652	2.72295e-06
Ibat.Brg_v3.09DG016910.1 (PAL)	Cyanidin-3-O-caffeoyl-glucoside-5-O-sophoroside	0.998687	2.58465e-06
Ibat.Brg_v3.09DG016910.1 (PAL)	Peonidin-3-O-(6''-ferulylsophoroside)-5-glucoside	0.998689	2.57726e-06
Ibat.Brg_v3.09DG016910.1 (PAL)	Cyanidin-3-O-(feruloyl)glucoside-5-O-diglucoside	0.998715	2.47494e-06
Ibat.Brg_v3.09DG016910.1 (PAL)	Cyanidin-3-sinapoyl-xyloside-glucoside-galactoside	0.998645	2.7536e-06
Ibat.Brg_v3.09DG016910.1 (PAL)	Cyanidin-3-diglucoside-5-glucuride	0.998667	2.66279e-06
Ibat.Brg_v3.09DG016910.1 (PAL)	Cyanidin-3-(6''-O-p-caffeoyl)-glucoside	0.998641	2.76905e-06
Ibat.Brg_v3.09DG016910.1 (PAL)	Peonidin-hydroxyben-malonyl-glucoside-xyloside	0.998686	2.58886e-06
Ibat.Brg_v3.09DG016910.1 (PAL)	Cyanidin-3-O-(coumaroyl)sophoroside-5-glucoside	0.99865	2.73379e-06
Ibat.Brg_v3.09DG016910.1 (PAL)	Cyanidin-3-O-galactoside	0.998585	3.00349e-06
Ibat.Brg_v3.09DG016910.1 (PAL)	Peonidin-3-O-(caffeoyl)rutinoside-5-O-glucoside	0.99868	2.61273e-06
Ibat.Brg_v3.09DG016910.1 (PAL)	Peonidin-3-O-sinapoyl-xyloside-glucoside-5-O-galactoside	0.998694	2.55779e-06
Ibat.Brg_v3.09DG016910.1 (PAL)	Cyanidin3-O-(6''-O-feruloyl)glucoside-5-O-glucoside	0.998679	2.61606e-06
Ibat.Brg_v3.09DG016910.1 (PAL)	Cyanidin-glucuronide-glucuronide	0.998649	2.7377e-06
Ibat.Brg_v3.09DG016910.1 (PAL)	Pelargonidin-3-(6''-caffeylsophoroside)-5-glucoside	0.998679	2.61576e-06
Ibat.Brg_v3.09DG016910.1 (PAL)	Pelargonidin-3-O-(caffeoyl)sophorotriose	0.998583	3.01058e-06
Ibat.Brg_v3.09DG016910.1 (PAL)	Delphinidin-3-O-glucoside	0.99873	2.41713e-06
Ibat.Brg_v3.09DG016910.1 (PAL)	Peonidin-3,5-diglucuronide	0.998746	2.35884e-06
Ibat.Brg_v3.09DG016910.1 (PAL)	Pelargonidin-3-O-sophoroside	0.998684	2.59698e-06
Ibat.Brg_v3.09DG016910.1 (PAL)	Delphinidin-3-O-galactoside	0.998586	2.99838e-06
Ibat.Brg_v3.09DG016910.1 (PAL)	Malvidin-3-O-(6''-O-acetyl)glucoside	0.998641	2.76756e-06
Ibat.Brg_v3.09DG016910.1 (PAL)	Petunidin-3-O-(caffeoyl)diglucoside	0.998639	2.77794e-06
Ibat.Brg_v3.09DG016910.1 (PAL)	Peonidin-3-O-(caffeoyl)Sophorotriose	0.998658	2.70041e-06
Ibat.Brg_v3.09DG016910.1 (PAL)	Peonidin-3-O-sambubioside-5-O-glucoside	0.998595	2.9612e-06
Ibat.Brg_v3.09DG016910.1 (PAL)	Pelargonidin-3,5-O-diglucoside	0.998723	2.44356e-06
Ibat.Brg_v3.09DG016910.1 (PAL)	Cyanidin-3-O-xylosyl(feruloylglucosyl)galactoside	0.998435	3.67278e-06
Ibat.Brg_v3.09DG016910.1 (PAL)	Peonidin-3-O-(6''-O-dimalonyl)glucoside	0.998395	3.86233e-06
Ibat.Brg_v3.09DG016910.1 (PAL)	Malvidin-3-O-galactoside	0.984188	0.000373067
Ibat.Brg_v3.09DG016910.1 (PAL)	Malvidin-3-O-glucoside	0.964544	0.00186341
Ibat.Brg_v3.09DG016910.1 (PAL)	Cyanidin-3-O-rutinoside-glucoside	0.998543	3.18451e-06
Ibat.Brg_v3.09DG016910.1 (PAL)	Malvidin-3-O-sambubioside	0.998392	3.87584e-06
Ibat.Brg_v3.09DG016910.1 (PAL)	Cyanidin-3-O-(6''-O-ferulyl-xylosyl)glucoside	0.998566	3.08361e-06
Ibat.Brg_v3.09DG016910.1 (PAL)	Pelargonidin-3-O-(Hydroxybenzoyl)(glucosyl)sophoroside-5-O-glucoside	0.998777	2.24342e-06
Ibat.Brg_v3.09DG016910.1 (PAL)	Delphinidin-3-O-(6''-O-galloy)glucoside	0.998754	2.32851e-06
Ibat.Brg_v3.09DG016910.1 (PAL)	Delphinidin-3-O-sambubioside-5-O-galactoside	0.9985	3.37391e-06
Ibat.Brg_v3.09EG016430.1 (PAL)	Peonidin-3-O-sophoroside-5-O-glucoside	0.995862	2.56515e-05
Ibat.Brg_v3.09EG016430.1 (PAL)	Cyanidin-3-O-sophoroside	0.995101	3.59482e-05
Ibat.Brg_v3.09EG016430.1 (PAL)	Peonidin-3-O-sophoroside	0.994992	3.7556e-05
Ibat.Brg_v3.09EG016430.1 (PAL)	Cyanidin-3-O-sophorotriose	0.994923	3.85916e-05
Ibat.Brg_v3.09EG016430.1 (PAL)	Cyanidin-3-O-caffeoyl-glucoside-5-O-sophoroside	0.995005	3.73665e-05
Ibat.Brg_v3.09EG016430.1 (PAL)	Peonidin-3-O-(6''-ferulylsophoroside)-5-glucoside	0.994983	3.76865e-05
Ibat.Brg_v3.09EG016430.1 (PAL)	Cyanidin-3-O-(feruloyl)glucoside-5-O-diglucoside	0.994988	3.76203e-05
Ibat.Brg_v3.09EG016430.1 (PAL)	Cyanidin-3-sinapoyl-xyloside-glucoside-galactoside	0.994807	4.03784e-05
Ibat.Brg_v3.09EG016430.1 (PAL)	Cyanidin-3-diglucoside-5-glucuride	0.995027	3.70278e-05
Ibat.Brg_v3.09EG016430.1 (PAL)	Cyanidin-3-(6''-O-p-caffeoyl)-glucoside	0.994921	3.86218e-05
Ibat.Brg_v3.09EG016430.1 (PAL)	Peonidin-hydroxyben-malonyl-glucoside-xyloside	0.995119	3.56833e-05
Ibat.Brg_v3.09EG016430.1 (PAL)	Cyanidin-3-O-(coumaroyl)sophoroside-5-glucoside	0.994857	3.96046e-05
Ibat.Brg_v3.09EG016430.1 (PAL)	Cyanidin-3-O-galactoside	0.994888	3.91257e-05
Ibat.Brg_v3.09EG016430.1 (PAL)	Peonidin-3-O-(caffeoyl)rutinoside-5-O-glucoside	0.995068	3.64341e-05
Ibat.Brg_v3.09EG016430.1 (PAL)	Peonidin-3-O-sinapoyl-xyloside-glucoside-5-O-galactoside	0.995033	3.69406e-05
Ibat.Brg_v3.09EG016430.1 (PAL)	Cyanidin3-O-(6''-O-feruloyl)glucoside-5-O-glucoside	0.995114	3.57502e-05
Ibat.Brg_v3.09EG016430.1 (PAL)	Cyanidin-glucuronide-glucuronide	0.99503	3.69905e-05
Ibat.Brg_v3.09EG016430.1 (PAL)	Pelargonidin-3-(6''-caffeylsophoroside)-5-glucoside	0.994929	3.85099e-05
Ibat.Brg_v3.09EG016430.1 (PAL)	Pelargonidin-3-O-(caffeoyl)sophorotriose	0.994709	4.19126e-05
Ibat.Brg_v3.09EG016430.1 (PAL)	Delphinidin-3-O-glucoside	0.995047	3.67404e-05
Ibat.Brg_v3.09EG016430.1 (PAL)	Peonidin-3,5-diglucuronide	0.995103	3.59171e-05
Ibat.Brg_v3.09EG016430.1 (PAL)	Pelargonidin-3-O-sophoroside	0.994912	3.87698e-05
Ibat.Brg_v3.09EG016430.1 (PAL)	Delphinidin-3-O-galactoside	0.994726	4.16516e-05
Ibat.Brg_v3.09EG016430.1 (PAL)	Malvidin-3-O-(6''-O-acetyl)glucoside	0.995021	3.71255e-05
Ibat.Brg_v3.09EG016430.1 (PAL)	Petunidin-3-O-(caffeoyl)diglucoside	0.994759	4.11322e-05
Ibat.Brg_v3.09EG016430.1 (PAL)	Peonidin-3-O-(caffeoyl)Sophorotriose	0.995119	3.56807e-05
Ibat.Brg_v3.09EG016430.1 (PAL)	Peonidin-3-O-sambubioside-5-O-glucoside	0.994698	4.20909e-05
Ibat.Brg_v3.09EG016430.1 (PAL)	Pelargonidin-3,5-O-diglucoside	0.995012	3.72538e-05
Ibat.Brg_v3.09EG016430.1 (PAL)	Cyanidin-3-O-xylosyl(feruloylglucosyl)galactoside	0.994237	4.97306e-05
Ibat.Brg_v3.09EG016430.1 (PAL)	Peonidin-3-O-(6''-O-dimalonyl)glucoside	0.99452	4.49624e-05
Ibat.Brg_v3.09EG016430.1 (PAL)	Malvidin-3-O-galactoside	0.97232	0.00113865
Ibat.Brg_v3.09EG016430.1 (PAL)	Malvidin-3-O-glucoside	0.968814	0.00144367
Ibat.Brg_v3.09EG016430.1 (PAL)	Cyanidin-3-O-rutinoside-glucoside	0.994844	3.98063e-05
Ibat.Brg_v3.09EG016430.1 (PAL)	Malvidin-3-O-sambubioside	0.994685	4.23011e-05
Ibat.Brg_v3.09EG016430.1 (PAL)	Cyanidin-3-O-(6''-O-ferulyl-xylosyl)glucoside	0.994966	3.79435e-05
Ibat.Brg_v3.09EG016430.1 (PAL)	Pelargonidin-3-O-(Hydroxybenzoyl)(glucosyl)sophoroside-5-O-glucoside	0.995481	3.05853e-05
Ibat.Brg_v3.09EG016430.1 (PAL)	Delphinidin-3-O-(6''-O-galloy)glucoside	0.994983	3.76917e-05
Ibat.Brg_v3.09EG016430.1 (PAL)	Delphinidin-3-O-sambubioside-5-O-galactoside	0.99452	4.49635e-05
Ibat.Brg_v3.09FG017770.1 (PAL)	Peonidin-3-O-sophoroside-5-O-glucoside	0.95018	0.00366123
Ibat.Brg_v3.09FG017770.1 (PAL)	Cyanidin-3-O-sophoroside	0.953033	0.00325701
Ibat.Brg_v3.09FG017770.1 (PAL)	Peonidin-3-O-sophoroside	0.952923	0.00327227
Ibat.Brg_v3.09FG017770.1 (PAL)	Cyanidin-3-O-sophorotriose	0.952853	0.00328192
Ibat.Brg_v3.09FG017770.1 (PAL)	Cyanidin-3-O-caffeoyl-glucoside-5-O-sophoroside	0.952941	0.00326971
Ibat.Brg_v3.09FG017770.1 (PAL)	Peonidin-3-O-(6''-ferulylsophoroside)-5-glucoside	0.952925	0.00327195
Ibat.Brg_v3.09FG017770.1 (PAL)	Cyanidin-3-O-(feruloyl)glucoside-5-O-diglucoside	0.952948	0.00326869
Ibat.Brg_v3.09FG017770.1 (PAL)	Cyanidin-3-sinapoyl-xyloside-glucoside-galactoside	0.952755	0.00329538
Ibat.Brg_v3.09FG017770.1 (PAL)	Cyanidin-3-diglucoside-5-glucuride	0.952949	0.00326868
Ibat.Brg_v3.09FG017770.1 (PAL)	Cyanidin-3-(6''-O-p-caffeoyl)-glucoside	0.952844	0.00328305
Ibat.Brg_v3.09FG017770.1 (PAL)	Peonidin-hydroxyben-malonyl-glucoside-xyloside	0.953038	0.00325639
Ibat.Brg_v3.09FG017770.1 (PAL)	Cyanidin-3-O-(coumaroyl)sophoroside-5-glucoside	0.952797	0.00328954
Ibat.Brg_v3.09FG017770.1 (PAL)	Cyanidin-3-O-galactoside	0.952788	0.00329081
Ibat.Brg_v3.09FG017770.1 (PAL)	Peonidin-3-O-(caffeoyl)rutinoside-5-O-glucoside	0.95299	0.00326297
Ibat.Brg_v3.09FG017770.1 (PAL)	Peonidin-3-O-sinapoyl-xyloside-glucoside-5-O-galactoside	0.952969	0.00326584
Ibat.Brg_v3.09FG017770.1 (PAL)	Cyanidin3-O-(6''-O-feruloyl)glucoside-5-O-glucoside	0.95303	0.00325744
Ibat.Brg_v3.09FG017770.1 (PAL)	Cyanidin-glucuronide-glucuronide	0.952941	0.00326971
Ibat.Brg_v3.09FG017770.1 (PAL)	Pelargonidin-3-(6''-caffeylsophoroside)-5-glucoside	0.952874	0.00327892
Ibat.Brg_v3.09FG017770.1 (PAL)	Pelargonidin-3-O-(caffeoyl)sophorotriose	0.952639	0.00331148
Ibat.Brg_v3.09FG017770.1 (PAL)	Delphinidin-3-O-glucoside	0.953007	0.0032606
Ibat.Brg_v3.09FG017770.1 (PAL)	Peonidin-3,5-diglucuronide	0.953065	0.00325267
Ibat.Brg_v3.09FG017770.1 (PAL)	Pelargonidin-3-O-sophoroside	0.952864	0.00328027
Ibat.Brg_v3.09FG017770.1 (PAL)	Delphinidin-3-O-galactoside	0.952654	0.00330943
Ibat.Brg_v3.09FG017770.1 (PAL)	Malvidin-3-O-(6''-O-acetyl)glucoside	0.95293	0.00327129
Ibat.Brg_v3.09FG017770.1 (PAL)	Petunidin-3-O-(caffeoyl)diglucoside	0.952715	0.00330099
Ibat.Brg_v3.09FG017770.1 (PAL)	Peonidin-3-O-(caffeoyl)Sophorotriose	0.953024	0.00325827
Ibat.Brg_v3.09FG017770.1 (PAL)	Peonidin-3-O-sambubioside-5-O-glucoside	0.952638	0.00331168
Ibat.Brg_v3.09FG017770.1 (PAL)	Pelargonidin-3,5-O-diglucoside	0.952974	0.00326511
Ibat.Brg_v3.09FG017770.1 (PAL)	Cyanidin-3-O-xylosyl(feruloylglucosyl)galactoside	0.952196	0.00337326
Ibat.Brg_v3.09FG017770.1 (PAL)	Peonidin-3-O-(6''-O-dimalonyl)glucoside	0.952395	0.00334535
Ibat.Brg_v3.09FG017770.1 (PAL)	Malvidin-3-O-galactoside	0.930609	0.00705566
Ibat.Brg_v3.09FG017770.1 (PAL)	Malvidin-3-O-glucoside	0.904353	0.0132849
Ibat.Brg_v3.09FG017770.1 (PAL)	Cyanidin-3-O-rutinoside-glucoside	0.952732	0.00329862
Ibat.Brg_v3.09FG017770.1 (PAL)	Malvidin-3-O-sambubioside	0.952537	0.00332558
Ibat.Brg_v3.09FG017770.1 (PAL)	Cyanidin-3-O-(6''-O-ferulyl-xylosyl)glucoside	0.952849	0.00328244
Ibat.Brg_v3.09FG017770.1 (PAL)	Pelargonidin-3-O-(Hydroxybenzoyl)(glucosyl)sophoroside-5-O-glucoside	0.953426	0.00320322
Ibat.Brg_v3.09FG017770.1 (PAL)	Delphinidin-3-O-(6''-O-galloy)glucoside	0.953012	0.00325991
Ibat.Brg_v3.09FG017770.1 (PAL)	Delphinidin-3-O-sambubioside-5-O-galactoside	0.952443	0.00333869
Ibat.Brg_v3.S047520.1 (PAL)	Peonidin-3-O-sophoroside-5-O-glucoside	0.978567	0.00068414
Ibat.Brg_v3.S047520.1 (PAL)	Cyanidin-3-O-sophoroside	0.977959	0.000723323
Ibat.Brg_v3.S047520.1 (PAL)	Peonidin-3-O-sophoroside	0.977633	0.000744856
Ibat.Brg_v3.S047520.1 (PAL)	Cyanidin-3-O-sophorotriose	0.977431	0.000758284
Ibat.Brg_v3.S047520.1 (PAL)	Cyanidin-3-O-caffeoyl-glucoside-5-O-sophoroside	0.977693	0.00074086
Ibat.Brg_v3.S047520.1 (PAL)	Peonidin-3-O-(6''-ferulylsophoroside)-5-glucoside	0.977653	0.000743515
Ibat.Brg_v3.S047520.1 (PAL)	Cyanidin-3-O-(feruloyl)glucoside-5-O-diglucoside	0.977756	0.000736683
Ibat.Brg_v3.S047520.1 (PAL)	Cyanidin-3-sinapoyl-xyloside-glucoside-galactoside	0.977185	0.000774847
Ibat.Brg_v3.S047520.1 (PAL)	Cyanidin-3-diglucoside-5-glucuride	0.9777	0.00074036
Ibat.Brg_v3.S047520.1 (PAL)	Cyanidin-3-(6''-O-p-caffeoyl)-glucoside	0.977402	0.000760213
Ibat.Brg_v3.S047520.1 (PAL)	Peonidin-hydroxyben-malonyl-glucoside-xyloside	0.977963	0.00072309
Ibat.Brg_v3.S047520.1 (PAL)	Cyanidin-3-O-(coumaroyl)sophoroside-5-glucoside	0.97729	0.000767782
Ibat.Brg_v3.S047520.1 (PAL)	Cyanidin-3-O-galactoside	0.977236	0.000771429
Ibat.Brg_v3.S047520.1 (PAL)	Peonidin-3-O-(caffeoyl)rutinoside-5-O-glucoside	0.977823	0.0007323
Ibat.Brg_v3.S047520.1 (PAL)	Peonidin-3-O-sinapoyl-xyloside-glucoside-5-O-galactoside	0.977774	0.000735496
Ibat.Brg_v3.S047520.1 (PAL)	Cyanidin3-O-(6''-O-feruloyl)glucoside-5-O-glucoside	0.977939	0.00072466
Ibat.Brg_v3.S047520.1 (PAL)	Cyanidin-glucuronide-glucuronide	0.977674	0.000742079
Ibat.Brg_v3.S047520.1 (PAL)	Pelargonidin-3-(6''-caffeylsophoroside)-5-glucoside	0.977514	0.000752713
Ibat.Brg_v3.S047520.1 (PAL)	Pelargonidin-3-O-(caffeoyl)sophorotriose	0.97684	0.00079835
Ibat.Brg_v3.S047520.1 (PAL)	Delphinidin-3-O-glucoside	0.977927	0.000725479
Ibat.Brg_v3.S047520.1 (PAL)	Peonidin-3,5-diglucuronide	0.978101	0.000714095
Ibat.Brg_v3.S047520.1 (PAL)	Pelargonidin-3-O-sophoroside	0.9775	0.000753708
Ibat.Brg_v3.S047520.1 (PAL)	Delphinidin-3-O-galactoside	0.976878	0.000795741
Ibat.Brg_v3.S047520.1 (PAL)	Malvidin-3-O-(6''-O-acetyl)glucoside	0.977641	0.000744328
Ibat.Brg_v3.S047520.1 (PAL)	Petunidin-3-O-(caffeoyl)diglucoside	0.977088	0.000781425
Ibat.Brg_v3.S047520.1 (PAL)	Peonidin-3-O-(caffeoyl)Sophorotriose	0.97792	0.000725899
Ibat.Brg_v3.S047520.1 (PAL)	Peonidin-3-O-sambubioside-5-O-glucoside	0.976849	0.000797738
Ibat.Brg_v3.S047520.1 (PAL)	Pelargonidin-3,5-O-diglucoside	0.977835	0.000731518
Ibat.Brg_v3.S047520.1 (PAL)	Cyanidin-3-O-xylosyl(feruloylglucosyl)galactoside	0.975737	0.000875903
Ibat.Brg_v3.S047520.1 (PAL)	Peonidin-3-O-(6''-O-dimalonyl)glucoside	0.976181	0.00084426
Ibat.Brg_v3.S047520.1 (PAL)	Malvidin-3-O-galactoside	0.932743	0.00663315
Ibat.Brg_v3.S047520.1 (PAL)	Malvidin-3-O-glucoside	0.959519	0.00242495
Ibat.Brg_v3.S047520.1 (PAL)	Cyanidin-3-O-rutinoside-glucoside	0.977081	0.000781872
Ibat.Brg_v3.S047520.1 (PAL)	Malvidin-3-O-sambubioside	0.97659	0.000815644
Ibat.Brg_v3.S047520.1 (PAL)	Cyanidin-3-O-(6''-O-ferulyl-xylosyl)glucoside	0.977418	0.000759176
Ibat.Brg_v3.S047520.1 (PAL)	Pelargonidin-3-O-(Hydroxybenzoyl)(glucosyl)sophoroside-5-O-glucoside	0.979221	0.000643187
Ibat.Brg_v3.S047520.1 (PAL)	Delphinidin-3-O-(6''-O-galloy)glucoside	0.978171	0.000709559
Ibat.Brg_v3.S047520.1 (PAL)	Delphinidin-3-O-sambubioside-5-O-galactoside	0.976313	0.000834953
Ibat.Brg_v3.02BG005480.1 (PAL)	Peonidin-3-O-sophoroside-5-O-glucoside	0.990585	0.000132543
Ibat.Brg_v3.02BG005480.1 (PAL)	Cyanidin-3-O-sophoroside	0.990172	0.000144402
Ibat.Brg_v3.02BG005480.1 (PAL)	Peonidin-3-O-sophoroside	0.99005	0.000148009
Ibat.Brg_v3.02BG005480.1 (PAL)	Cyanidin-3-O-sophorotriose	0.989973	0.000150301
Ibat.Brg_v3.02BG005480.1 (PAL)	Cyanidin-3-O-caffeoyl-glucoside-5-O-sophoroside	0.990035	0.000148453
Ibat.Brg_v3.02BG005480.1 (PAL)	Peonidin-3-O-(6''-ferulylsophoroside)-5-glucoside	0.989983	0.000150016
Ibat.Brg_v3.02BG005480.1 (PAL)	Cyanidin-3-O-(feruloyl)glucoside-5-O-diglucoside	0.989891	0.000152757
Ibat.Brg_v3.02BG005480.1 (PAL)	Cyanidin-3-sinapoyl-xyloside-glucoside-galactoside	0.989736	0.000157488
Ibat.Brg_v3.02BG005480.1 (PAL)	Cyanidin-3-diglucoside-5-glucuride	0.990143	0.000145272
Ibat.Brg_v3.02BG005480.1 (PAL)	Cyanidin-3-(6''-O-p-caffeoyl)-glucoside	0.990003	0.000149399
Ibat.Brg_v3.02BG005480.1 (PAL)	Peonidin-hydroxyben-malonyl-glucoside-xyloside	0.990266	0.000141658
Ibat.Brg_v3.02BG005480.1 (PAL)	Cyanidin-3-O-(coumaroyl)sophoroside-5-glucoside	0.989836	0.000154442
Ibat.Brg_v3.02BG005480.1 (PAL)	Cyanidin-3-O-galactoside	0.990089	0.000146866
Ibat.Brg_v3.02BG005480.1 (PAL)	Peonidin-3-O-(caffeoyl)rutinoside-5-O-glucoside	0.990185	0.000144024
Ibat.Brg_v3.02BG005480.1 (PAL)	Peonidin-3-O-sinapoyl-xyloside-glucoside-5-O-galactoside	0.990073	0.000147338
Ibat.Brg_v3.02BG005480.1 (PAL)	Cyanidin3-O-(6''-O-feruloyl)glucoside-5-O-glucoside	0.990277	0.000141348
Ibat.Brg_v3.02BG005480.1 (PAL)	Cyanidin-glucuronide-glucuronide	0.990199	0.000143608
Ibat.Brg_v3.02BG005480.1 (PAL)	Pelargonidin-3-(6''-caffeylsophoroside)-5-glucoside	0.989896	0.000152632
Ibat.Brg_v3.02BG005480.1 (PAL)	Pelargonidin-3-O-(caffeoyl)sophorotriose	0.989715	0.000158143
Ibat.Brg_v3.02BG005480.1 (PAL)	Delphinidin-3-O-glucoside	0.989966	0.000150526
Ibat.Brg_v3.02BG005480.1 (PAL)	Peonidin-3,5-diglucuronide	0.990026	0.000148711
Ibat.Brg_v3.02BG005480.1 (PAL)	Pelargonidin-3-O-sophoroside	0.989838	0.000154372
Ibat.Brg_v3.02BG005480.1 (PAL)	Delphinidin-3-O-galactoside	0.989743	0.000157263
Ibat.Brg_v3.02BG005480.1 (PAL)	Malvidin-3-O-(6''-O-acetyl)glucoside	0.990201	0.000143548
Ibat.Brg_v3.02BG005480.1 (PAL)	Petunidin-3-O-(caffeoyl)diglucoside	0.98964	0.000160454
Ibat.Brg_v3.02BG005480.1 (PAL)	Peonidin-3-O-(caffeoyl)Sophorotriose	0.990342	0.000139473
Ibat.Brg_v3.02BG005480.1 (PAL)	Peonidin-3-O-sambubioside-5-O-glucoside	0.989651	0.00016011
Ibat.Brg_v3.02BG005480.1 (PAL)	Pelargonidin-3,5-O-diglucoside	0.989914	0.000152064
Ibat.Brg_v3.02BG005480.1 (PAL)	Cyanidin-3-O-xylosyl(feruloylglucosyl)galactoside	0.98902	0.000180194
Ibat.Brg_v3.02BG005480.1 (PAL)	Peonidin-3-O-(6''-O-dimalonyl)glucoside	0.989792	0.000155778
Ibat.Brg_v3.02BG005480.1 (PAL)	Malvidin-3-O-galactoside	0.974085	0.000998647
Ibat.Brg_v3.02BG005480.1 (PAL)	Malvidin-3-O-glucoside	0.947243	0.00410146
Ibat.Brg_v3.02BG005480.1 (PAL)	Cyanidin-3-O-rutinoside-glucoside	0.990103	0.000146439
Ibat.Brg_v3.02BG005480.1 (PAL)	Malvidin-3-O-sambubioside	0.990118	0.000145988
Ibat.Brg_v3.02BG005480.1 (PAL)	Cyanidin-3-O-(6''-O-ferulyl-xylosyl)glucoside	0.990281	0.000141242
Ibat.Brg_v3.02BG005480.1 (PAL)	Pelargonidin-3-O-(Hydroxybenzoyl)(glucosyl)sophoroside-5-O-glucoside	0.990606	0.000131967
Ibat.Brg_v3.02BG005480.1 (PAL)	Delphinidin-3-O-(6''-O-galloy)glucoside	0.98957	0.00016261
Ibat.Brg_v3.02BG005480.1 (PAL)	Delphinidin-3-O-sambubioside-5-O-galactoside	0.989527	0.000163937
Ibat.Brg_v3.03CG018620.1 (4CL)	Peonidin-3-O-sophoroside-5-O-glucoside	0.997928	6.4333e-06
Ibat.Brg_v3.03CG018620.1 (4CL)	Cyanidin-3-O-sophoroside	0.997799	7.26216e-06
Ibat.Brg_v3.03CG018620.1 (4CL)	Peonidin-3-O-sophoroside	0.997653	8.25305e-06
Ibat.Brg_v3.03CG018620.1 (4CL)	Cyanidin-3-O-sophorotriose	0.997562	8.90628e-06
Ibat.Brg_v3.03CG018620.1 (4CL)	Cyanidin-3-O-caffeoyl-glucoside-5-O-sophoroside	0.997675	8.1013e-06
Ibat.Brg_v3.03CG018620.1 (4CL)	Peonidin-3-O-(6''-ferulylsophoroside)-5-glucoside	0.997652	8.2666e-06
Ibat.Brg_v3.03CG018620.1 (4CL)	Cyanidin-3-O-(feruloyl)glucoside-5-O-diglucoside	0.997676	8.09653e-06
Ibat.Brg_v3.03CG018620.1 (4CL)	Cyanidin-3-sinapoyl-xyloside-glucoside-galactoside	0.997428	9.91802e-06
Ibat.Brg_v3.03CG018620.1 (4CL)	Cyanidin-3-diglucoside-5-glucuride	0.997693	7.98014e-06
Ibat.Brg_v3.03CG018620.1 (4CL)	Cyanidin-3-(6''-O-p-caffeoyl)-glucoside	0.997555	8.96178e-06
Ibat.Brg_v3.03CG018620.1 (4CL)	Peonidin-hydroxyben-malonyl-glucoside-xyloside	0.997812	7.17522e-06
Ibat.Brg_v3.03CG018620.1 (4CL)	Cyanidin-3-O-(coumaroyl)sophoroside-5-glucoside	0.997485	9.47705e-06
Ibat.Brg_v3.03CG018620.1 (4CL)	Cyanidin-3-O-galactoside	0.997495	9.40455e-06
Ibat.Brg_v3.03CG018620.1 (4CL)	Peonidin-3-O-(caffeoyl)rutinoside-5-O-glucoside	0.997747	7.61085e-06
Ibat.Brg_v3.03CG018620.1 (4CL)	Peonidin-3-O-sinapoyl-xyloside-glucoside-5-O-galactoside	0.997712	7.84351e-06
Ibat.Brg_v3.03CG018620.1 (4CL)	Cyanidin3-O-(6''-O-feruloyl)glucoside-5-O-glucoside	0.997804	7.23028e-06
Ibat.Brg_v3.03CG018620.1 (4CL)	Cyanidin-glucuronide-glucuronide	0.997688	8.0084e-06
Ibat.Brg_v3.03CG018620.1 (4CL)	Pelargonidin-3-(6''-caffeylsophoroside)-5-glucoside	0.997584	8.75127e-06
Ibat.Brg_v3.03CG018620.1 (4CL)	Pelargonidin-3-O-(caffeoyl)sophorotriose	0.997285	1.1047e-05
Ibat.Brg_v3.03CG018620.1 (4CL)	Delphinidin-3-O-glucoside	0.997753	7.56501e-06
Ibat.Brg_v3.03CG018620.1 (4CL)	Peonidin-3,5-diglucuronide	0.997829	7.062e-06
Ibat.Brg_v3.03CG018620.1 (4CL)	Pelargonidin-3-O-sophoroside	0.997568	8.86367e-06
Ibat.Brg_v3.03CG018620.1 (4CL)	Delphinidin-3-O-galactoside	0.997305	1.08863e-05
Ibat.Brg_v3.03CG018620.1 (4CL)	Malvidin-3-O-(6''-O-acetyl)glucoside	0.997675	8.10344e-06
Ibat.Brg_v3.03CG018620.1 (4CL)	Petunidin-3-O-(caffeoyl)diglucoside	0.997372	1.03478e-05
Ibat.Brg_v3.03CG018620.1 (4CL)	Peonidin-3-O-(caffeoyl)Sophorotriose	0.997802	7.23824e-06
Ibat.Brg_v3.03CG018620.1 (4CL)	Peonidin-3-O-sambubioside-5-O-glucoside	0.997279	1.10972e-05
Ibat.Brg_v3.03CG018620.1 (4CL)	Pelargonidin-3,5-O-diglucoside	0.99771	7.86307e-06
Ibat.Brg_v3.03CG018620.1 (4CL)	Cyanidin-3-O-xylosyl(feruloylglucosyl)galactoside	0.996711	1.62117e-05
Ibat.Brg_v3.03CG018620.1 (4CL)	Peonidin-3-O-(6''-O-dimalonyl)glucoside	0.997007	1.34276e-05
Ibat.Brg_v3.03CG018620.1 (4CL)	Malvidin-3-O-galactoside	0.974182	0.000991273
Ibat.Brg_v3.03CG018620.1 (4CL)	Malvidin-3-O-glucoside	0.962016	0.00213681
Ibat.Brg_v3.03CG018620.1 (4CL)	Cyanidin-3-O-rutinoside-glucoside	0.99743	9.8989e-06
Ibat.Brg_v3.03CG018620.1 (4CL)	Malvidin-3-O-sambubioside	0.997208	1.16819e-05
Ibat.Brg_v3.03CG018620.1 (4CL)	Cyanidin-3-O-(6''-O-ferulyl-xylosyl)glucoside	0.997587	8.72597e-06
Ibat.Brg_v3.03CG018620.1 (4CL)	Pelargonidin-3-O-(Hydroxybenzoyl)(glucosyl)sophoroside-5-O-glucoside	0.998328	4.1902e-06
Ibat.Brg_v3.03CG018620.1 (4CL)	Delphinidin-3-O-(6''-O-galloy)glucoside	0.997752	7.57254e-06
Ibat.Brg_v3.03CG018620.1 (4CL)	Delphinidin-3-O-sambubioside-5-O-galactoside	0.997038	1.31509e-05
Ibat.Brg_v3.03FG000270.1 (4CL)	Peonidin-3-O-sophoroside-5-O-glucoside	-0.946334	0.00424281
Ibat.Brg_v3.03FG000270.1 (4CL)	Cyanidin-3-O-sophoroside	-0.944432	0.00454595
Ibat.Brg_v3.03FG000270.1 (4CL)	Peonidin-3-O-sophoroside	-0.944677	0.00450626
Ibat.Brg_v3.03FG000270.1 (4CL)	Cyanidin-3-O-sophorotriose	-0.944824	0.00448264
Ibat.Brg_v3.03FG000270.1 (4CL)	Cyanidin-3-O-caffeoyl-glucoside-5-O-sophoroside	-0.944688	0.00450449
Ibat.Brg_v3.03FG000270.1 (4CL)	Peonidin-3-O-(6''-ferulylsophoroside)-5-glucoside	-0.944771	0.00449116
Ibat.Brg_v3.03FG000270.1 (4CL)	Cyanidin-3-O-(feruloyl)glucoside-5-O-diglucoside	-0.944867	0.00447567
Ibat.Brg_v3.03FG000270.1 (4CL)	Cyanidin-3-sinapoyl-xyloside-glucoside-galactoside	-0.945197	0.00442274
Ibat.Brg_v3.03FG000270.1 (4CL)	Cyanidin-3-diglucoside-5-glucuride	-0.944524	0.00453102
Ibat.Brg_v3.03FG000270.1 (4CL)	Cyanidin-3-(6''-O-p-caffeoyl)-glucoside	-0.944782	0.00448939
Ibat.Brg_v3.03FG000270.1 (4CL)	Peonidin-hydroxyben-malonyl-glucoside-xyloside	-0.944284	0.0045699
Ibat.Brg_v3.03FG000270.1 (4CL)	Cyanidin-3-O-(coumaroyl)sophoroside-5-glucoside	-0.945044	0.00444731
Ibat.Brg_v3.03FG000270.1 (4CL)	Cyanidin-3-O-galactoside	-0.944654	0.00451001
Ibat.Brg_v3.03FG000270.1 (4CL)	Peonidin-3-O-(caffeoyl)rutinoside-5-O-glucoside	-0.944438	0.004545
Ibat.Brg_v3.03FG000270.1 (4CL)	Peonidin-3-O-sinapoyl-xyloside-glucoside-5-O-galactoside	-0.944617	0.00451591
Ibat.Brg_v3.03FG000270.1 (4CL)	Cyanidin3-O-(6''-O-feruloyl)glucoside-5-O-glucoside	-0.944271	0.00457212
Ibat.Brg_v3.03FG000270.1 (4CL)	Cyanidin-glucuronide-glucuronide	-0.944435	0.00454547
Ibat.Brg_v3.03FG000270.1 (4CL)	Pelargonidin-3-(6''-caffeylsophoroside)-5-glucoside	-0.94492	0.00446722
Ibat.Brg_v3.03FG000270.1 (4CL)	Pelargonidin-3-O-(caffeoyl)sophorotriose	-0.945273	0.00441057
Ibat.Brg_v3.03FG000270.1 (4CL)	Delphinidin-3-O-glucoside	-0.944725	0.00449851
Ibat.Brg_v3.03FG000270.1 (4CL)	Peonidin-3,5-diglucuronide	-0.944595	0.00451948
Ibat.Brg_v3.03FG000270.1 (4CL)	Pelargonidin-3-O-sophoroside	-0.944999	0.00445441
Ibat.Brg_v3.03FG000270.1 (4CL)	Delphinidin-3-O-galactoside	-0.945228	0.0044178
Ibat.Brg_v3.03FG000270.1 (4CL)	Malvidin-3-O-(6''-O-acetyl)glucoside	-0.944435	0.00454546
Ibat.Brg_v3.03FG000270.1 (4CL)	Petunidin-3-O-(caffeoyl)diglucoside	-0.945339	0.0044
Ibat.Brg_v3.03FG000270.1 (4CL)	Peonidin-3-O-(caffeoyl)Sophorotriose	-0.944162	0.00458971
Ibat.Brg_v3.03FG000270.1 (4CL)	Peonidin-3-O-sambubioside-5-O-glucoside	-0.945362	0.00439634
Ibat.Brg_v3.03FG000270.1 (4CL)	Pelargonidin-3,5-O-diglucoside	-0.944816	0.00448385
Ibat.Brg_v3.03FG000270.1 (4CL)	Cyanidin-3-O-xylosyl(feruloylglucosyl)galactoside	-0.94628	0.00425118
Ibat.Brg_v3.03FG000270.1 (4CL)	Peonidin-3-O-(6''-O-dimalonyl)glucoside	-0.94512	0.00443501
Ibat.Brg_v3.03FG000270.1 (4CL)	Malvidin-3-O-galactoside	-0.961895	0.00215037
Ibat.Brg_v3.03FG000270.1 (4CL)	Malvidin-3-O-glucoside	-0.90115	0.0141739
Ibat.Brg_v3.03FG000270.1 (4CL)	Cyanidin-3-O-rutinoside-glucoside	-0.944627	0.00451439
Ibat.Brg_v3.03FG000270.1 (4CL)	Malvidin-3-O-sambubioside	-0.94453	0.00453008
Ibat.Brg_v3.03FG000270.1 (4CL)	Cyanidin-3-O-(6''-O-ferulyl-xylosyl)glucoside	-0.944299	0.00456753
Ibat.Brg_v3.03FG000270.1 (4CL)	Pelargonidin-3-O-(Hydroxybenzoyl)(glucosyl)sophoroside-5-O-glucoside	-0.943397	0.00471525
Ibat.Brg_v3.03FG000270.1 (4CL)	Delphinidin-3-O-(6''-O-galloy)glucoside	-0.945036	0.00444847
Ibat.Brg_v3.03FG000270.1 (4CL)	Delphinidin-3-O-sambubioside-5-O-galactoside	-0.945576	0.00436241
Ibat.Brg_v3.03FG019560.1 (4CL)	Peonidin-3-O-sophoroside-5-O-glucoside	0.988771	0.000188418
Ibat.Brg_v3.03FG019560.1 (4CL)	Cyanidin-3-O-sophoroside	0.987431	0.000235967
Ibat.Brg_v3.03FG019560.1 (4CL)	Peonidin-3-O-sophoroside	0.987324	0.000240009
Ibat.Brg_v3.03FG019560.1 (4CL)	Cyanidin-3-O-sophorotriose	0.987256	0.000242587
Ibat.Brg_v3.03FG019560.1 (4CL)	Cyanidin-3-O-caffeoyl-glucoside-5-O-sophoroside	0.987357	0.000238747
Ibat.Brg_v3.03FG019560.1 (4CL)	Peonidin-3-O-(6''-ferulylsophoroside)-5-glucoside	0.987356	0.000238777
Ibat.Brg_v3.03FG019560.1 (4CL)	Cyanidin-3-O-(feruloyl)glucoside-5-O-diglucoside	0.98743	0.000235999
Ibat.Brg_v3.03FG019560.1 (4CL)	Cyanidin-3-sinapoyl-xyloside-glucoside-galactoside	0.987218	0.000244038
Ibat.Brg_v3.03FG019560.1 (4CL)	Cyanidin-3-diglucoside-5-glucuride	0.987321	0.000240108
Ibat.Brg_v3.03FG019560.1 (4CL)	Cyanidin-3-(6''-O-p-caffeoyl)-glucoside	0.987231	0.00024354
Ibat.Brg_v3.03FG019560.1 (4CL)	Peonidin-hydroxyben-malonyl-glucoside-xyloside	0.987397	0.000237261
Ibat.Brg_v3.03FG019560.1 (4CL)	Cyanidin-3-O-(coumaroyl)sophoroside-5-glucoside	0.987236	0.000243357
Ibat.Brg_v3.03FG019560.1 (4CL)	Cyanidin-3-O-galactoside	0.987112	0.000248098
Ibat.Brg_v3.03FG019560.1 (4CL)	Peonidin-3-O-(caffeoyl)rutinoside-5-O-glucoside	0.987363	0.000238541
Ibat.Brg_v3.03FG019560.1 (4CL)	Peonidin-3-O-sinapoyl-xyloside-glucoside-5-O-galactoside	0.987382	0.000237828
Ibat.Brg_v3.03FG019560.1 (4CL)	Cyanidin3-O-(6''-O-feruloyl)glucoside-5-O-glucoside	0.987381	0.000237854
Ibat.Brg_v3.03FG019560.1 (4CL)	Cyanidin-glucuronide-glucuronide	0.987285	0.00024146
Ibat.Brg_v3.03FG019560.1 (4CL)	Pelargonidin-3-(6''-caffeylsophoroside)-5-glucoside	0.987321	0.000240112
Ibat.Brg_v3.03FG019560.1 (4CL)	Pelargonidin-3-O-(caffeoyl)sophorotriose	0.987058	0.000250158
Ibat.Brg_v3.03FG019560.1 (4CL)	Delphinidin-3-O-glucoside	0.987483	0.000234023
Ibat.Brg_v3.03FG019560.1 (4CL)	Peonidin-3,5-diglucuronide	0.98754	0.000231899
Ibat.Brg_v3.03FG019560.1 (4CL)	Pelargonidin-3-O-sophoroside	0.987332	0.000239706
Ibat.Brg_v3.03FG019560.1 (4CL)	Delphinidin-3-O-galactoside	0.987067	0.000249813
Ibat.Brg_v3.03FG019560.1 (4CL)	Malvidin-3-O-(6''-O-acetyl)glucoside	0.987268	0.000242129
Ibat.Brg_v3.03FG019560.1 (4CL)	Petunidin-3-O-(caffeoyl)diglucoside	0.987201	0.000244689
Ibat.Brg_v3.03FG019560.1 (4CL)	Peonidin-3-O-(caffeoyl)Sophorotriose	0.987344	0.000239259
Ibat.Brg_v3.03FG019560.1 (4CL)	Peonidin-3-O-sambubioside-5-O-glucoside	0.987084	0.000249169
Ibat.Brg_v3.03FG019560.1 (4CL)	Pelargonidin-3,5-O-diglucoside	0.987458	0.000234967
Ibat.Brg_v3.03FG019560.1 (4CL)	Cyanidin-3-O-xylosyl(feruloylglucosyl)galactoside	0.986714	0.000263586
Ibat.Brg_v3.03FG019560.1 (4CL)	Peonidin-3-O-(6''-O-dimalonyl)glucoside	0.986669	0.000265409
Ibat.Brg_v3.03FG019560.1 (4CL)	Malvidin-3-O-galactoside	0.96762	0.00155569
Ibat.Brg_v3.03FG019560.1 (4CL)	Malvidin-3-O-glucoside	0.957277	0.00269887
Ibat.Brg_v3.03FG019560.1 (4CL)	Cyanidin-3-O-rutinoside-glucoside	0.987023	0.000251516
Ibat.Brg_v3.03FG019560.1 (4CL)	Malvidin-3-O-sambubioside	0.986732	0.0002629
Ibat.Brg_v3.03FG019560.1 (4CL)	Cyanidin-3-O-(6''-O-ferulyl-xylosyl)glucoside	0.987115	0.000247953
Ibat.Brg_v3.03FG019560.1 (4CL)	Pelargonidin-3-O-(Hydroxybenzoyl)(glucosyl)sophoroside-5-O-glucoside	0.98781	0.000221995
Ibat.Brg_v3.03FG019560.1 (4CL)	Delphinidin-3-O-(6''-O-galloy)glucoside	0.98766	0.000227478
Ibat.Brg_v3.03FG019560.1 (4CL)	Delphinidin-3-O-sambubioside-5-O-galactoside	0.986854	0.000258071
Ibat.Brg_v3.06AG021520.1 (4CL)	Peonidin-3-O-sophoroside-5-O-glucoside	0.974109	0.000996826
Ibat.Brg_v3.06AG021520.1 (4CL)	Cyanidin-3-O-sophoroside	0.974134	0.000994894
Ibat.Brg_v3.06AG021520.1 (4CL)	Peonidin-3-O-sophoroside	0.97378	0.00102218
Ibat.Brg_v3.06AG021520.1 (4CL)	Cyanidin-3-O-sophorotriose	0.973562	0.0010392
Ibat.Brg_v3.06AG021520.1 (4CL)	Cyanidin-3-O-caffeoyl-glucoside-5-O-sophoroside	0.973982	0.00100663
Ibat.Brg_v3.06AG021520.1 (4CL)	Peonidin-3-O-(6''-ferulylsophoroside)-5-glucoside	0.974071	0.000999763
Ibat.Brg_v3.06AG021520.1 (4CL)	Cyanidin-3-O-(feruloyl)glucoside-5-O-diglucoside	0.974636	0.000956854
Ibat.Brg_v3.06AG021520.1 (4CL)	Cyanidin-3-sinapoyl-xyloside-glucoside-galactoside	0.973798	0.00102083
Ibat.Brg_v3.06AG021520.1 (4CL)	Cyanidin-3-diglucoside-5-glucuride	0.973609	0.00103552
Ibat.Brg_v3.06AG021520.1 (4CL)	Cyanidin-3-(6''-O-p-caffeoyl)-glucoside	0.973381	0.00105343
Ibat.Brg_v3.06AG021520.1 (4CL)	Peonidin-hydroxyben-malonyl-glucoside-xyloside	0.973798	0.00102085
Ibat.Brg_v3.06AG021520.1 (4CL)	Cyanidin-3-O-(coumaroyl)sophoroside-5-glucoside	0.973705	0.00102809
Ibat.Brg_v3.06AG021520.1 (4CL)	Cyanidin-3-O-galactoside	0.972639	0.00111267
Ibat.Brg_v3.06AG021520.1 (4CL)	Peonidin-3-O-(caffeoyl)rutinoside-5-O-glucoside	0.973754	0.00102428
Ibat.Brg_v3.06AG021520.1 (4CL)	Peonidin-3-O-sinapoyl-xyloside-glucoside-5-O-galactoside	0.974044	0.0010018
Ibat.Brg_v3.06AG021520.1 (4CL)	Cyanidin3-O-(6''-O-feruloyl)glucoside-5-O-glucoside	0.973699	0.00102855
Ibat.Brg_v3.06AG021520.1 (4CL)	Cyanidin-glucuronide-glucuronide	0.973333	0.00105722
Ibat.Brg_v3.06AG021520.1 (4CL)	Pelargonidin-3-(6''-caffeylsophoroside)-5-glucoside	0.974043	0.00100193
Ibat.Brg_v3.06AG021520.1 (4CL)	Pelargonidin-3-O-(caffeoyl)sophorotriose	0.973017	0.00108228
Ibat.Brg_v3.06AG021520.1 (4CL)	Delphinidin-3-O-glucoside	0.974784	0.000945775
Ibat.Brg_v3.06AG021520.1 (4CL)	Peonidin-3,5-diglucuronide	0.974984	0.000930861
Ibat.Brg_v3.06AG021520.1 (4CL)	Pelargonidin-3-O-sophoroside	0.974207	0.00098934
Ibat.Brg_v3.06AG021520.1 (4CL)	Delphinidin-3-O-galactoside	0.97301	0.00108285
Ibat.Brg_v3.06AG021520.1 (4CL)	Malvidin-3-O-(6''-O-acetyl)glucoside	0.97324	0.00106457
Ibat.Brg_v3.06AG021520.1 (4CL)	Petunidin-3-O-(caffeoyl)diglucoside	0.973894	0.00101343
Ibat.Brg_v3.06AG021520.1 (4CL)	Peonidin-3-O-(caffeoyl)Sophorotriose	0.973406	0.00105149
Ibat.Brg_v3.06AG021520.1 (4CL)	Peonidin-3-O-sambubioside-5-O-glucoside	0.973266	0.00106248
Ibat.Brg_v3.06AG021520.1 (4CL)	Pelargonidin-3,5-O-diglucoside	0.974742	0.000948868
Ibat.Brg_v3.06AG021520.1 (4CL)	Cyanidin-3-O-xylosyl(feruloylglucosyl)galactoside	0.972643	0.0011124
Ibat.Brg_v3.06AG021520.1 (4CL)	Peonidin-3-O-(6''-O-dimalonyl)glucoside	0.970995	0.0012497
Ibat.Brg_v3.06AG021520.1 (4CL)	Malvidin-3-O-galactoside	0.942059	0.00493854
Ibat.Brg_v3.06AG021520.1 (4CL)	Malvidin-3-O-glucoside	0.906573	0.0126851
Ibat.Brg_v3.06AG021520.1 (4CL)	Cyanidin-3-O-rutinoside-glucoside	0.972182	0.00114997
Ibat.Brg_v3.06AG021520.1 (4CL)	Malvidin-3-O-sambubioside	0.970789	0.00126745
Ibat.Brg_v3.06AG021520.1 (4CL)	Cyanidin-3-O-(6''-O-ferulyl-xylosyl)glucoside	0.972361	0.00113534
Ibat.Brg_v3.06AG021520.1 (4CL)	Pelargonidin-3-O-(Hydroxybenzoyl)(glucosyl)sophoroside-5-O-glucoside	0.975516	0.000891838
Ibat.Brg_v3.06AG021520.1 (4CL)	Delphinidin-3-O-(6''-O-galloy)glucoside	0.976617	0.000813778
Ibat.Brg_v3.06AG021520.1 (4CL)	Delphinidin-3-O-sambubioside-5-O-galactoside	0.972345	0.00113659
Ibat.Brg_v3.06FG018700.1 (4CL)	Peonidin-3-O-sophoroside-5-O-glucoside	0.999614	2.23001e-07
Ibat.Brg_v3.06FG018700.1 (4CL)	Cyanidin-3-O-sophoroside	0.999617	2.19983e-07
Ibat.Brg_v3.06FG018700.1 (4CL)	Peonidin-3-O-sophoroside	0.999664	1.6931e-07
Ibat.Brg_v3.06FG018700.1 (4CL)	Cyanidin-3-O-sophorotriose	0.99969	1.44257e-07
Ibat.Brg_v3.06FG018700.1 (4CL)	Cyanidin-3-O-caffeoyl-glucoside-5-O-sophoroside	0.999671	1.62415e-07
Ibat.Brg_v3.06FG018700.1 (4CL)	Peonidin-3-O-(6''-ferulylsophoroside)-5-glucoside	0.99969	1.43793e-07
Ibat.Brg_v3.06FG018700.1 (4CL)	Cyanidin-3-O-(feruloyl)glucoside-5-O-diglucoside	0.999718	1.19086e-07
Ibat.Brg_v3.06FG018700.1 (4CL)	Cyanidin-3-sinapoyl-xyloside-glucoside-galactoside	0.99977	7.94096e-08
Ibat.Brg_v3.06FG018700.1 (4CL)	Cyanidin-3-diglucoside-5-glucuride	0.999626	2.10301e-07
Ibat.Brg_v3.06FG018700.1 (4CL)	Cyanidin-3-(6''-O-p-caffeoyl)-glucoside	0.999676	1.57593e-07
Ibat.Brg_v3.06FG018700.1 (4CL)	Peonidin-hydroxyben-malonyl-glucoside-xyloside	0.999575	2.71097e-07
Ibat.Brg_v3.06FG018700.1 (4CL)	Cyanidin-3-O-(coumaroyl)sophoroside-5-glucoside	0.999738	1.02711e-07
Ibat.Brg_v3.06FG018700.1 (4CL)	Cyanidin-3-O-galactoside	0.999622	2.14835e-07
Ibat.Brg_v3.06FG018700.1 (4CL)	Peonidin-3-O-(caffeoyl)rutinoside-5-O-glucoside	0.99961	2.28516e-07
Ibat.Brg_v3.06FG018700.1 (4CL)	Peonidin-3-O-sinapoyl-xyloside-glucoside-5-O-galactoside	0.999657	1.76626e-07
Ibat.Brg_v3.06FG018700.1 (4CL)	Cyanidin3-O-(6''-O-feruloyl)glucoside-5-O-glucoside	0.999569	2.78659e-07
Ibat.Brg_v3.06FG018700.1 (4CL)	Cyanidin-glucuronide-glucuronide	0.999597	2.43782e-07
Ibat.Brg_v3.06FG018700.1 (4CL)	Pelargonidin-3-(6''-caffeylsophoroside)-5-glucoside	0.999721	1.17091e-07
Ibat.Brg_v3.06FG018700.1 (4CL)	Pelargonidin-3-O-(caffeoyl)sophorotriose	0.999763	8.40175e-08
Ibat.Brg_v3.06FG018700.1 (4CL)	Delphinidin-3-O-glucoside	0.99969	1.43802e-07
Ibat.Brg_v3.06FG018700.1 (4CL)	Peonidin-3,5-diglucuronide	0.999664	1.69181e-07
Ibat.Brg_v3.06FG018700.1 (4CL)	Pelargonidin-3-O-sophoroside	0.999739	1.01931e-07
Ibat.Brg_v3.06FG018700.1 (4CL)	Delphinidin-3-O-galactoside	0.999755	9.03722e-08
Ibat.Brg_v3.06FG018700.1 (4CL)	Malvidin-3-O-(6''-O-acetyl)glucoside	0.999594	2.47456e-07
Ibat.Brg_v3.06FG018700.1 (4CL)	Petunidin-3-O-(caffeoyl)diglucoside	0.999798	6.13278e-08
Ibat.Brg_v3.06FG018700.1 (4CL)	Peonidin-3-O-(caffeoyl)Sophorotriose	0.999534	3.25645e-07
Ibat.Brg_v3.06FG018700.1 (4CL)	Peonidin-3-O-sambubioside-5-O-glucoside	0.999787	6.78306e-08
Ibat.Brg_v3.06FG018700.1 (4CL)	Pelargonidin-3,5-O-diglucoside	0.999709	1.27163e-07
Ibat.Brg_v3.06FG018700.1 (4CL)	Cyanidin-3-O-xylosyl(feruloylglucosyl)galactoside	0.999908	1.26324e-08
Ibat.Brg_v3.06FG018700.1 (4CL)	Peonidin-3-O-(6''-O-dimalonyl)glucoside	0.999637	1.97831e-07
Ibat.Brg_v3.06FG018700.1 (4CL)	Malvidin-3-O-galactoside	0.989137	0.000176382
Ibat.Brg_v3.06FG018700.1 (4CL)	Malvidin-3-O-glucoside	0.968257	0.00149542
Ibat.Brg_v3.06FG018700.1 (4CL)	Cyanidin-3-O-rutinoside-glucoside	0.999595	2.45817e-07
Ibat.Brg_v3.06FG018700.1 (4CL)	Malvidin-3-O-sambubioside	0.999493	3.84853e-07
Ibat.Brg_v3.06FG018700.1 (4CL)	Cyanidin-3-O-(6''-O-ferulyl-xylosyl)glucoside	0.999526	3.36365e-07
Ibat.Brg_v3.06FG018700.1 (4CL)	Pelargonidin-3-O-(Hydroxybenzoyl)(glucosyl)sophoroside-5-O-glucoside	0.999374	5.88299e-07
Ibat.Brg_v3.06FG018700.1 (4CL)	Delphinidin-3-O-(6''-O-galloy)glucoside	0.999731	1.08223e-07
Ibat.Brg_v3.06FG018700.1 (4CL)	Delphinidin-3-O-sambubioside-5-O-galactoside	0.999793	6.42406e-08
Ibat.Brg_v3.03AG022290.1 (4CL)	Peonidin-3-O-sophoroside-5-O-glucoside	0.996883	1.45544e-05
Ibat.Brg_v3.03AG022290.1 (4CL)	Cyanidin-3-O-sophoroside	0.996379	1.96454e-05
Ibat.Brg_v3.03AG022290.1 (4CL)	Peonidin-3-O-sophoroside	0.9964	1.94152e-05
Ibat.Brg_v3.03AG022290.1 (4CL)	Cyanidin-3-O-sophorotriose	0.99641	1.93055e-05
Ibat.Brg_v3.03AG022290.1 (4CL)	Cyanidin-3-O-caffeoyl-glucoside-5-O-sophoroside	0.996421	1.919e-05
Ibat.Brg_v3.03AG022290.1 (4CL)	Peonidin-3-O-(6''-ferulylsophoroside)-5-glucoside	0.996447	1.8918e-05
Ibat.Brg_v3.03AG022290.1 (4CL)	Cyanidin-3-O-(feruloyl)glucoside-5-O-diglucoside	0.996514	1.82056e-05
Ibat.Brg_v3.03AG022290.1 (4CL)	Cyanidin-3-sinapoyl-xyloside-glucoside-galactoside	0.996506	1.82885e-05
Ibat.Brg_v3.03AG022290.1 (4CL)	Cyanidin-3-diglucoside-5-glucuride	0.99635	1.99563e-05
Ibat.Brg_v3.03AG022290.1 (4CL)	Cyanidin-3-(6''-O-p-caffeoyl)-glucoside	0.996384	1.95914e-05
Ibat.Brg_v3.03AG022290.1 (4CL)	Peonidin-hydroxyben-malonyl-glucoside-xyloside	0.996314	2.0357e-05
Ibat.Brg_v3.03AG022290.1 (4CL)	Cyanidin-3-O-(coumaroyl)sophoroside-5-glucoside	0.996468	1.86879e-05
Ibat.Brg_v3.03AG022290.1 (4CL)	Cyanidin-3-O-galactoside	0.996279	2.07443e-05
Ibat.Brg_v3.03AG022290.1 (4CL)	Peonidin-3-O-(caffeoyl)rutinoside-5-O-glucoside	0.996345	2.00161e-05
Ibat.Brg_v3.03AG022290.1 (4CL)	Peonidin-3-O-sinapoyl-xyloside-glucoside-5-O-galactoside	0.996412	1.92916e-05
Ibat.Brg_v3.03AG022290.1 (4CL)	Cyanidin3-O-(6''-O-feruloyl)glucoside-5-O-glucoside	0.996301	2.04976e-05
Ibat.Brg_v3.03AG022290.1 (4CL)	Cyanidin-glucuronide-glucuronide	0.996303	2.04787e-05
Ibat.Brg_v3.03AG022290.1 (4CL)	Pelargonidin-3-(6''-caffeylsophoroside)-5-glucoside	0.996474	1.86223e-05
Ibat.Brg_v3.03AG022290.1 (4CL)	Pelargonidin-3-O-(caffeoyl)sophorotriose	0.996445	1.8932e-05
Ibat.Brg_v3.03AG022290.1 (4CL)	Delphinidin-3-O-glucoside	0.996497	1.83837e-05
Ibat.Brg_v3.03AG022290.1 (4CL)	Peonidin-3,5-diglucuronide	0.996486	1.8505e-05
Ibat.Brg_v3.03AG022290.1 (4CL)	Pelargonidin-3-O-sophoroside	0.996505	1.83052e-05
Ibat.Brg_v3.03AG022290.1 (4CL)	Delphinidin-3-O-galactoside	0.996436	1.90306e-05
Ibat.Brg_v3.03AG022290.1 (4CL)	Malvidin-3-O-(6''-O-acetyl)glucoside	0.996293	2.05834e-05
Ibat.Brg_v3.03AG022290.1 (4CL)	Petunidin-3-O-(caffeoyl)diglucoside	0.996541	1.79285e-05
Ibat.Brg_v3.03AG022290.1 (4CL)	Peonidin-3-O-(caffeoyl)Sophorotriose	0.996246	2.11075e-05
Ibat.Brg_v3.03AG022290.1 (4CL)	Peonidin-3-O-sambubioside-5-O-glucoside	0.996486	1.84954e-05
Ibat.Brg_v3.03AG022290.1 (4CL)	Pelargonidin-3,5-O-diglucoside	0.996512	1.82234e-05
Ibat.Brg_v3.03AG022290.1 (4CL)	Cyanidin-3-O-xylosyl(feruloylglucosyl)galactoside	0.996566	1.76636e-05
Ibat.Brg_v3.03AG022290.1 (4CL)	Peonidin-3-O-(6''-O-dimalonyl)glucoside	0.996182	2.18385e-05
Ibat.Brg_v3.03AG022290.1 (4CL)	Malvidin-3-O-galactoside	0.979181	0.000645655
Ibat.Brg_v3.03AG022290.1 (4CL)	Malvidin-3-O-glucoside	0.977635	0.000744708
Ibat.Brg_v3.03AG022290.1 (4CL)	Cyanidin-3-O-rutinoside-glucoside	0.996222	2.13884e-05
Ibat.Brg_v3.03AG022290.1 (4CL)	Malvidin-3-O-sambubioside	0.996027	2.36463e-05
Ibat.Brg_v3.03AG022290.1 (4CL)	Cyanidin-3-O-(6''-O-ferulyl-xylosyl)glucoside	0.996166	2.20159e-05
Ibat.Brg_v3.03AG022290.1 (4CL)	Pelargonidin-3-O-(Hydroxybenzoyl)(glucosyl)sophoroside-5-O-glucoside	0.99624	2.11802e-05
Ibat.Brg_v3.03AG022290.1 (4CL)	Delphinidin-3-O-(6''-O-galloy)glucoside	0.996671	1.66005e-05
Ibat.Brg_v3.03AG022290.1 (4CL)	Delphinidin-3-O-sambubioside-5-O-galactoside	0.996429	1.91074e-05
Ibat.Brg_v3.07AG013640.1 (C4H)	Peonidin-3-O-sophoroside-5-O-glucoside	0.998156	5.09726e-06
Ibat.Brg_v3.07AG013640.1 (C4H)	Cyanidin-3-O-sophoroside	0.998698	2.5408e-06
Ibat.Brg_v3.07AG013640.1 (C4H)	Peonidin-3-O-sophoroside	0.99871	2.49339e-06
Ibat.Brg_v3.07AG013640.1 (C4H)	Cyanidin-3-O-sophorotriose	0.998715	2.47496e-06
Ibat.Brg_v3.07AG013640.1 (C4H)	Cyanidin-3-O-caffeoyl-glucoside-5-O-sophoroside	0.998694	2.55603e-06
Ibat.Brg_v3.07AG013640.1 (C4H)	Peonidin-3-O-(6''-ferulylsophoroside)-5-glucoside	0.998681	2.60877e-06
Ibat.Brg_v3.07AG013640.1 (C4H)	Cyanidin-3-O-(feruloyl)glucoside-5-O-diglucoside	0.998623	2.84451e-06
Ibat.Brg_v3.07AG013640.1 (C4H)	Cyanidin-3-sinapoyl-xyloside-glucoside-galactoside	0.998662	2.68554e-06
Ibat.Brg_v3.07AG013640.1 (C4H)	Cyanidin-3-diglucoside-5-glucuride	0.998732	2.40967e-06
Ibat.Brg_v3.07AG013640.1 (C4H)	Cyanidin-3-(6''-O-p-caffeoyl)-glucoside	0.998731	2.41546e-06
Ibat.Brg_v3.07AG013640.1 (C4H)	Peonidin-hydroxyben-malonyl-glucoside-xyloside	0.998731	2.41637e-06
Ibat.Brg_v3.07AG013640.1 (C4H)	Cyanidin-3-O-(coumaroyl)sophoroside-5-glucoside	0.998685	2.59188e-06
Ibat.Brg_v3.07AG013640.1 (C4H)	Cyanidin-3-O-galactoside	0.998782	2.22529e-06
Ibat.Brg_v3.07AG013640.1 (C4H)	Peonidin-3-O-(caffeoyl)rutinoside-5-O-glucoside	0.998727	2.43068e-06
Ibat.Brg_v3.07AG013640.1 (C4H)	Peonidin-3-O-sinapoyl-xyloside-glucoside-5-O-galactoside	0.998694	2.5562e-06
Ibat.Brg_v3.07AG013640.1 (C4H)	Cyanidin3-O-(6''-O-feruloyl)glucoside-5-O-glucoside	0.998738	2.38798e-06
Ibat.Brg_v3.07AG013640.1 (C4H)	Cyanidin-glucuronide-glucuronide	0.998755	2.32403e-06
Ibat.Brg_v3.07AG013640.1 (C4H)	Pelargonidin-3-(6''-caffeylsophoroside)-5-glucoside	0.99867	2.65023e-06
Ibat.Brg_v3.07AG013640.1 (C4H)	Pelargonidin-3-O-(caffeoyl)sophorotriose	0.998708	2.50414e-06
Ibat.Brg_v3.07AG013640.1 (C4H)	Delphinidin-3-O-glucoside	0.998621	2.8523e-06
Ibat.Brg_v3.07AG013640.1 (C4H)	Peonidin-3,5-diglucuronide	0.998611	2.8933e-06
Ibat.Brg_v3.07AG013640.1 (C4H)	Pelargonidin-3-O-sophoroside	0.998649	2.73672e-06
Ibat.Brg_v3.07AG013640.1 (C4H)	Delphinidin-3-O-galactoside	0.998713	2.48292e-06
Ibat.Brg_v3.07AG013640.1 (C4H)	Malvidin-3-O-(6''-O-acetyl)glucoside	0.998761	2.30284e-06
Ibat.Brg_v3.07AG013640.1 (C4H)	Petunidin-3-O-(caffeoyl)diglucoside	0.998637	2.78651e-06
Ibat.Brg_v3.07AG013640.1 (C4H)	Peonidin-3-O-(caffeoyl)Sophorotriose	0.998761	2.30255e-06
Ibat.Brg_v3.07AG013640.1 (C4H)	Peonidin-3-O-sambubioside-5-O-glucoside	0.998681	2.60861e-06
Ibat.Brg_v3.07AG013640.1 (C4H)	Pelargonidin-3,5-O-diglucoside	0.998617	2.868e-06
Ibat.Brg_v3.07AG013640.1 (C4H)	Cyanidin-3-O-xylosyl(feruloylglucosyl)galactoside	0.998569	3.06984e-06
Ibat.Brg_v3.07AG013640.1 (C4H)	Peonidin-3-O-(6''-O-dimalonyl)glucoside	0.998802	2.15179e-06
Ibat.Brg_v3.07AG013640.1 (C4H)	Malvidin-3-O-galactoside	0.986269	0.000281501
Ibat.Brg_v3.07AG013640.1 (C4H)	Malvidin-3-O-glucoside	0.964164	0.00190333
Ibat.Brg_v3.07AG013640.1 (C4H)	Cyanidin-3-O-rutinoside-glucoside	0.998803	2.1467e-06
Ibat.Brg_v3.07AG013640.1 (C4H)	Malvidin-3-O-sambubioside	0.998844	2.00431e-06
Ibat.Brg_v3.07AG013640.1 (C4H)	Cyanidin-3-O-(6''-O-ferulyl-xylosyl)glucoside	0.998811	2.12089e-06
Ibat.Brg_v3.07AG013640.1 (C4H)	Pelargonidin-3-O-(Hydroxybenzoyl)(glucosyl)sophoroside-5-O-glucoside	0.998592	2.97079e-06
Ibat.Brg_v3.07AG013640.1 (C4H)	Delphinidin-3-O-(6''-O-galloy)glucoside	0.998359	4.03665e-06
Ibat.Brg_v3.07AG013640.1 (C4H)	Delphinidin-3-O-sambubioside-5-O-galactoside	0.998707	2.507e-06
Ibat.Brg_v3.07AG013670.1 (C4H)	Peonidin-3-O-sophoroside-5-O-glucoside	0.973758	0.00102396
Ibat.Brg_v3.07AG013670.1 (C4H)	Cyanidin-3-O-sophoroside	0.974239	0.000986893
Ibat.Brg_v3.07AG013670.1 (C4H)	Peonidin-3-O-sophoroside	0.974317	0.000980946
Ibat.Brg_v3.07AG013670.1 (C4H)	Cyanidin-3-O-sophorotriose	0.974362	0.000977527
Ibat.Brg_v3.07AG013670.1 (C4H)	Cyanidin-3-O-caffeoyl-glucoside-5-O-sophoroside	0.97426	0.000985311
Ibat.Brg_v3.07AG013670.1 (C4H)	Peonidin-3-O-(6''-ferulylsophoroside)-5-glucoside	0.974226	0.0009879
Ibat.Brg_v3.07AG013670.1 (C4H)	Cyanidin-3-O-(feruloyl)glucoside-5-O-diglucoside	0.974048	0.00100148
Ibat.Brg_v3.07AG013670.1 (C4H)	Cyanidin-3-sinapoyl-xyloside-glucoside-galactoside	0.974249	0.00098614
Ibat.Brg_v3.07AG013670.1 (C4H)	Cyanidin-3-diglucoside-5-glucuride	0.974378	0.000976353
Ibat.Brg_v3.07AG013670.1 (C4H)	Cyanidin-3-(6''-O-p-caffeoyl)-glucoside	0.974415	0.000973481
Ibat.Brg_v3.07AG013670.1 (C4H)	Peonidin-hydroxyben-malonyl-glucoside-xyloside	0.974343	0.000978965
Ibat.Brg_v3.07AG013670.1 (C4H)	Cyanidin-3-O-(coumaroyl)sophoroside-5-glucoside	0.974297	0.000982509
Ibat.Brg_v3.07AG013670.1 (C4H)	Cyanidin-3-O-galactoside	0.974618	0.000958172
Ibat.Brg_v3.07AG013670.1 (C4H)	Peonidin-3-O-(caffeoyl)rutinoside-5-O-glucoside	0.974345	0.000978833
Ibat.Brg_v3.07AG013670.1 (C4H)	Peonidin-3-O-sinapoyl-xyloside-glucoside-5-O-galactoside	0.974249	0.000986146
Ibat.Brg_v3.07AG013670.1 (C4H)	Cyanidin3-O-(6''-O-feruloyl)glucoside-5-O-glucoside	0.974371	0.000976852
Ibat.Brg_v3.07AG013670.1 (C4H)	Cyanidin-glucuronide-glucuronide	0.974458	0.000970248
Ibat.Brg_v3.07AG013670.1 (C4H)	Pelargonidin-3-(6''-caffeylsophoroside)-5-glucoside	0.974217	0.000988592
Ibat.Brg_v3.07AG013670.1 (C4H)	Pelargonidin-3-O-(caffeoyl)sophorotriose	0.97445	0.000970841
Ibat.Brg_v3.07AG013670.1 (C4H)	Delphinidin-3-O-glucoside	0.97402	0.00100366
Ibat.Brg_v3.07AG013670.1 (C4H)	Peonidin-3,5-diglucuronide	0.973972	0.00100734
Ibat.Brg_v3.07AG013670.1 (C4H)	Pelargonidin-3-O-sophoroside	0.974159	0.000993002
Ibat.Brg_v3.07AG013670.1 (C4H)	Delphinidin-3-O-galactoside	0.974459	0.0009702
Ibat.Brg_v3.07AG013670.1 (C4H)	Malvidin-3-O-(6''-O-acetyl)glucoside	0.974482	0.000968407
Ibat.Brg_v3.07AG013670.1 (C4H)	Petunidin-3-O-(caffeoyl)diglucoside	0.974199	0.000989923
Ibat.Brg_v3.07AG013670.1 (C4H)	Peonidin-3-O-(caffeoyl)Sophorotriose	0.974455	0.000970481
Ibat.Brg_v3.07AG013670.1 (C4H)	Peonidin-3-O-sambubioside-5-O-glucoside	0.97437	0.000976906
Ibat.Brg_v3.07AG013670.1 (C4H)	Pelargonidin-3,5-O-diglucoside	0.974022	0.0010035
Ibat.Brg_v3.07AG013670.1 (C4H)	Cyanidin-3-O-xylosyl(feruloylglucosyl)galactoside	0.974344	0.000978896
Ibat.Brg_v3.07AG013670.1 (C4H)	Peonidin-3-O-(6''-O-dimalonyl)glucoside	0.974948	0.000933545
Ibat.Brg_v3.07AG013670.1 (C4H)	Malvidin-3-O-galactoside	0.950519	0.00361204
Ibat.Brg_v3.07AG013670.1 (C4H)	Malvidin-3-O-glucoside	0.981103	0.000532266
Ibat.Brg_v3.07AG013670.1 (C4H)	Cyanidin-3-O-rutinoside-glucoside	0.974731	0.000949709
Ibat.Brg_v3.07AG013670.1 (C4H)	Malvidin-3-O-sambubioside	0.975045	0.000926364
Ibat.Brg_v3.07AG013670.1 (C4H)	Cyanidin-3-O-(6''-O-ferulyl-xylosyl)glucoside	0.97471	0.000951256
Ibat.Brg_v3.07AG013670.1 (C4H)	Pelargonidin-3-O-(Hydroxybenzoyl)(glucosyl)sophoroside-5-O-glucoside	0.973867	0.00101548
Ibat.Brg_v3.07AG013670.1 (C4H)	Delphinidin-3-O-(6''-O-galloy)glucoside	0.97336	0.00105511
Ibat.Brg_v3.07AG013670.1 (C4H)	Delphinidin-3-O-sambubioside-5-O-galactoside	0.974573	0.000961592
Ibat.Brg_v3.07AG013720.1 (C4H)	Peonidin-3-O-sophoroside-5-O-glucoside	0.990032	0.00014854
Ibat.Brg_v3.07AG013720.1 (C4H)	Cyanidin-3-O-sophoroside	0.991078	0.000119042
Ibat.Brg_v3.07AG013720.1 (C4H)	Peonidin-3-O-sophoroside	0.99108	0.000118989
Ibat.Brg_v3.07AG013720.1 (C4H)	Cyanidin-3-O-sophorotriose	0.991079	0.000119028
Ibat.Brg_v3.07AG013720.1 (C4H)	Cyanidin-3-O-caffeoyl-glucoside-5-O-sophoroside	0.991086	0.000118835
Ibat.Brg_v3.07AG013720.1 (C4H)	Peonidin-3-O-(6''-ferulylsophoroside)-5-glucoside	0.991091	0.000118704
Ibat.Brg_v3.07AG013720.1 (C4H)	Cyanidin-3-O-(feruloyl)glucoside-5-O-diglucoside	0.991103	0.00011839
Ibat.Brg_v3.07AG013720.1 (C4H)	Cyanidin-3-sinapoyl-xyloside-glucoside-galactoside	0.991092	0.000118682
Ibat.Brg_v3.07AG013720.1 (C4H)	Cyanidin-3-diglucoside-5-glucuride	0.991068	0.00011931
Ibat.Brg_v3.07AG013720.1 (C4H)	Cyanidin-3-(6''-O-p-caffeoyl)-glucoside	0.991071	0.000119226
Ibat.Brg_v3.07AG013720.1 (C4H)	Peonidin-hydroxyben-malonyl-glucoside-xyloside	0.991061	0.000119515
Ibat.Brg_v3.07AG013720.1 (C4H)	Cyanidin-3-O-(coumaroyl)sophoroside-5-glucoside	0.991088	0.000118782
Ibat.Brg_v3.07AG013720.1 (C4H)	Cyanidin-3-O-galactoside	0.991035	0.000120201
Ibat.Brg_v3.07AG013720.1 (C4H)	Peonidin-3-O-(caffeoyl)rutinoside-5-O-glucoside	0.991068	0.000119309
Ibat.Brg_v3.07AG013720.1 (C4H)	Peonidin-3-O-sinapoyl-xyloside-glucoside-5-O-galactoside	0.991085	0.000118868
Ibat.Brg_v3.07AG013720.1 (C4H)	Cyanidin3-O-(6''-O-feruloyl)glucoside-5-O-glucoside	0.991057	0.000119621
Ibat.Brg_v3.07AG013720.1 (C4H)	Cyanidin-glucuronide-glucuronide	0.991054	0.000119698
Ibat.Brg_v3.07AG013720.1 (C4H)	Pelargonidin-3-(6''-caffeylsophoroside)-5-glucoside	0.991094	0.000118618
Ibat.Brg_v3.07AG013720.1 (C4H)	Pelargonidin-3-O-(caffeoyl)sophorotriose	0.991067	0.000119335
Ibat.Brg_v3.07AG013720.1 (C4H)	Delphinidin-3-O-glucoside	0.991101	0.000118442
Ibat.Brg_v3.07AG013720.1 (C4H)	Peonidin-3,5-diglucuronide	0.991098	0.000118514
Ibat.Brg_v3.07AG013720.1 (C4H)	Pelargonidin-3-O-sophoroside	0.991099	0.000118494
Ibat.Brg_v3.07AG013720.1 (C4H)	Delphinidin-3-O-galactoside	0.991067	0.000119348
Ibat.Brg_v3.07AG013720.1 (C4H)	Malvidin-3-O-(6''-O-acetyl)glucoside	0.99105	0.000119795
Ibat.Brg_v3.07AG013720.1 (C4H)	Petunidin-3-O-(caffeoyl)diglucoside	0.991094	0.000118634
Ibat.Brg_v3.07AG013720.1 (C4H)	Peonidin-3-O-(caffeoyl)Sophorotriose	0.991039	0.000120097
Ibat.Brg_v3.07AG013720.1 (C4H)	Peonidin-3-O-sambubioside-5-O-glucoside	0.991076	0.000119098
Ibat.Brg_v3.07AG013720.1 (C4H)	Pelargonidin-3,5-O-diglucoside	0.991103	0.000118391
Ibat.Brg_v3.07AG013720.1 (C4H)	Cyanidin-3-O-xylosyl(feruloylglucosyl)galactoside	0.991017	0.000120669
Ibat.Brg_v3.07AG013720.1 (C4H)	Peonidin-3-O-(6''-O-dimalonyl)glucoside	0.99095	0.000122481
Ibat.Brg_v3.07AG013720.1 (C4H)	Malvidin-3-O-galactoside	0.986003	0.000292521
Ibat.Brg_v3.07AG013720.1 (C4H)	Malvidin-3-O-glucoside	0.93406	0.00637873
Ibat.Brg_v3.07AG013720.1 (C4H)	Cyanidin-3-O-rutinoside-glucoside	0.991009	0.000120884
Ibat.Brg_v3.07AG013720.1 (C4H)	Malvidin-3-O-sambubioside	0.990909	0.000123586
Ibat.Brg_v3.07AG013720.1 (C4H)	Cyanidin-3-O-(6''-O-ferulyl-xylosyl)glucoside	0.991	0.000121144
Ibat.Brg_v3.07AG013720.1 (C4H)	Pelargonidin-3-O-(Hydroxybenzoyl)(glucosyl)sophoroside-5-O-glucoside	0.991016	0.000120718
Ibat.Brg_v3.07AG013720.1 (C4H)	Delphinidin-3-O-(6''-O-galloy)glucoside	0.99108	0.000118996
Ibat.Brg_v3.07AG013720.1 (C4H)	Delphinidin-3-O-sambubioside-5-O-galactoside	0.991036	0.000120172
Ibat.Brg_v3.07DG014790.1 (C4H)	Malvidin-3-O-glucoside	0.815372	0.0479844
Ibat.Brg_v3.07EG017670.1 (C4H)	Peonidin-3-O-sophoroside-5-O-glucoside	0.998912	1.77447e-06
Ibat.Brg_v3.07EG017670.1 (C4H)	Cyanidin-3-O-sophoroside	0.998843	2.00559e-06
Ibat.Brg_v3.07EG017670.1 (C4H)	Peonidin-3-O-sophoroside	0.99883	2.0518e-06
Ibat.Brg_v3.07EG017670.1 (C4H)	Cyanidin-3-O-sophorotriose	0.99882	2.08954e-06
Ibat.Brg_v3.07EG017670.1 (C4H)	Cyanidin-3-O-caffeoyl-glucoside-5-O-sophoroside	0.998819	2.08992e-06
Ibat.Brg_v3.07EG017670.1 (C4H)	Peonidin-3-O-(6''-ferulylsophoroside)-5-glucoside	0.998804	2.14642e-06
Ibat.Brg_v3.07EG017670.1 (C4H)	Cyanidin-3-O-(feruloyl)glucoside-5-O-diglucoside	0.998756	2.321e-06
Ibat.Brg_v3.07EG017670.1 (C4H)	Cyanidin-3-sinapoyl-xyloside-glucoside-galactoside	0.99875	2.34354e-06
Ibat.Brg_v3.07EG017670.1 (C4H)	Cyanidin-3-diglucoside-5-glucuride	0.998856	1.96124e-06
Ibat.Brg_v3.07EG017670.1 (C4H)	Cyanidin-3-(6''-O-p-caffeoyl)-glucoside	0.998832	2.04479e-06
Ibat.Brg_v3.07EG017670.1 (C4H)	Peonidin-hydroxyben-malonyl-glucoside-xyloside	0.998875	1.89865e-06
Ibat.Brg_v3.07EG017670.1 (C4H)	Cyanidin-3-O-(coumaroyl)sophoroside-5-glucoside	0.99878	2.2312e-06
Ibat.Brg_v3.07EG017670.1 (C4H)	Cyanidin-3-O-galactoside	0.998869	1.91894e-06
Ibat.Brg_v3.07EG017670.1 (C4H)	Peonidin-3-O-(caffeoyl)rutinoside-5-O-glucoside	0.99886	1.94745e-06
Ibat.Brg_v3.07EG017670.1 (C4H)	Peonidin-3-O-sinapoyl-xyloside-glucoside-5-O-galactoside	0.998826	2.06825e-06
Ibat.Brg_v3.07EG017670.1 (C4H)	Cyanidin3-O-(6''-O-feruloyl)glucoside-5-O-glucoside	0.99888	1.8806e-06
Ibat.Brg_v3.07EG017670.1 (C4H)	Cyanidin-glucuronide-glucuronide	0.998876	1.89357e-06
Ibat.Brg_v3.07EG017670.1 (C4H)	Pelargonidin-3-(6''-caffeylsophoroside)-5-glucoside	0.998783	2.22042e-06
Ibat.Brg_v3.07EG017670.1 (C4H)	Pelargonidin-3-O-(caffeoyl)sophorotriose	0.998768	2.2765e-06
Ibat.Brg_v3.07EG017670.1 (C4H)	Delphinidin-3-O-glucoside	0.998767	2.27951e-06
Ibat.Brg_v3.07EG017670.1 (C4H)	Peonidin-3,5-diglucuronide	0.998771	2.26504e-06
Ibat.Brg_v3.07EG017670.1 (C4H)	Pelargonidin-3-O-sophoroside	0.998761	2.30007e-06
Ibat.Brg_v3.07EG017670.1 (C4H)	Delphinidin-3-O-galactoside	0.998776	2.24669e-06
Ibat.Brg_v3.07EG017670.1 (C4H)	Malvidin-3-O-(6''-O-acetyl)glucoside	0.998879	1.88382e-06
Ibat.Brg_v3.07EG017670.1 (C4H)	Petunidin-3-O-(caffeoyl)diglucoside	0.998719	2.46128e-06
Ibat.Brg_v3.07EG017670.1 (C4H)	Peonidin-3-O-(caffeoyl)Sophorotriose	0.998901	1.8122e-06
Ibat.Brg_v3.07EG017670.1 (C4H)	Peonidin-3-O-sambubioside-5-O-glucoside	0.998743	2.36911e-06
Ibat.Brg_v3.07EG017670.1 (C4H)	Pelargonidin-3,5-O-diglucoside	0.998756	2.31891e-06
Ibat.Brg_v3.07EG017670.1 (C4H)	Cyanidin-3-O-xylosyl(feruloylglucosyl)galactoside	0.998554	3.13516e-06
Ibat.Brg_v3.07EG017670.1 (C4H)	Peonidin-3-O-(6''-O-dimalonyl)glucoside	0.99881	2.12363e-06
Ibat.Brg_v3.07EG017670.1 (C4H)	Malvidin-3-O-galactoside	0.986498	0.000272233
Ibat.Brg_v3.07EG017670.1 (C4H)	Malvidin-3-O-glucoside	0.963258	0.00200015
Ibat.Brg_v3.07EG017670.1 (C4H)	Cyanidin-3-O-rutinoside-glucoside	0.998878	1.88699e-06
Ibat.Brg_v3.07EG017670.1 (C4H)	Malvidin-3-O-sambubioside	0.998881	1.87618e-06
Ibat.Brg_v3.07EG017670.1 (C4H)	Cyanidin-3-O-(6''-O-ferulyl-xylosyl)glucoside	0.998911	1.7791e-06
Ibat.Brg_v3.07EG017670.1 (C4H)	Pelargonidin-3-O-(Hydroxybenzoyl)(glucosyl)sophoroside-5-O-glucoside	0.99884	2.01733e-06
Ibat.Brg_v3.07EG017670.1 (C4H)	Delphinidin-3-O-(6''-O-galloy)glucoside	0.998538	3.20467e-06
Ibat.Brg_v3.07EG017670.1 (C4H)	Delphinidin-3-O-sambubioside-5-O-galactoside	0.998728	2.42649e-06
Ibat.Brg_v3.S042280.1 (C4H)	Peonidin-3-O-sophoroside-5-O-glucoside	0.999842	3.74871e-08
Ibat.Brg_v3.S042280.1 (C4H)	Cyanidin-3-O-sophoroside	0.999741	1.0076e-07
Ibat.Brg_v3.S042280.1 (C4H)	Peonidin-3-O-sophoroside	0.999718	1.19402e-07
Ibat.Brg_v3.S042280.1 (C4H)	Cyanidin-3-O-sophorotriose	0.999701	1.33905e-07
Ibat.Brg_v3.S042280.1 (C4H)	Cyanidin-3-O-caffeoyl-glucoside-5-O-sophoroside	0.999717	1.19824e-07
Ibat.Brg_v3.S042280.1 (C4H)	Peonidin-3-O-(6''-ferulylsophoroside)-5-glucoside	0.999709	1.27297e-07
Ibat.Brg_v3.S042280.1 (C4H)	Cyanidin-3-O-(feruloyl)glucoside-5-O-diglucoside	0.999693	1.41669e-07
Ibat.Brg_v3.S042280.1 (C4H)	Cyanidin-3-sinapoyl-xyloside-glucoside-galactoside	0.999656	1.77504e-07
Ibat.Brg_v3.S042280.1 (C4H)	Cyanidin-3-diglucoside-5-glucuride	0.999731	1.08839e-07
Ibat.Brg_v3.S042280.1 (C4H)	Cyanidin-3-(6''-O-p-caffeoyl)-glucoside	0.999704	1.3172e-07
Ibat.Brg_v3.S042280.1 (C4H)	Peonidin-hydroxyben-malonyl-glucoside-xyloside	0.999751	9.31159e-08
Ibat.Brg_v3.S042280.1 (C4H)	Cyanidin-3-O-(coumaroyl)sophoroside-5-glucoside	0.999676	1.57148e-07
Ibat.Brg_v3.S042280.1 (C4H)	Cyanidin-3-O-galactoside	0.9997	1.34764e-07
Ibat.Brg_v3.S042280.1 (C4H)	Peonidin-3-O-(caffeoyl)rutinoside-5-O-glucoside	0.999739	1.02151e-07
Ibat.Brg_v3.S042280.1 (C4H)	Peonidin-3-O-sinapoyl-xyloside-glucoside-5-O-galactoside	0.999724	1.13996e-07
Ibat.Brg_v3.S042280.1 (C4H)	Cyanidin3-O-(6''-O-feruloyl)glucoside-5-O-glucoside	0.999751	9.30556e-08
Ibat.Brg_v3.S042280.1 (C4H)	Cyanidin-glucuronide-glucuronide	0.999734	1.05932e-07
Ibat.Brg_v3.S042280.1 (C4H)	Pelargonidin-3-(6''-caffeylsophoroside)-5-glucoside	0.999692	1.42455e-07
Ibat.Brg_v3.S042280.1 (C4H)	Pelargonidin-3-O-(caffeoyl)sophorotriose	0.999638	1.96156e-07
Ibat.Brg_v3.S042280.1 (C4H)	Delphinidin-3-O-glucoside	0.999707	1.29126e-07
Ibat.Brg_v3.S042280.1 (C4H)	Peonidin-3,5-diglucuronide	0.999716	1.2058e-07
Ibat.Brg_v3.S042280.1 (C4H)	Pelargonidin-3-O-sophoroside	0.999681	1.52484e-07
Ibat.Brg_v3.S042280.1 (C4H)	Delphinidin-3-O-galactoside	0.999645	1.89546e-07
Ibat.Brg_v3.S042280.1 (C4H)	Malvidin-3-O-(6''-O-acetyl)glucoside	0.999733	1.07217e-07
Ibat.Brg_v3.S042280.1 (C4H)	Petunidin-3-O-(caffeoyl)diglucoside	0.999635	1.99972e-07
Ibat.Brg_v3.S042280.1 (C4H)	Peonidin-3-O-(caffeoyl)Sophorotriose	0.999754	9.08224e-08
Ibat.Brg_v3.S042280.1 (C4H)	Peonidin-3-O-sambubioside-5-O-glucoside	0.999629	2.06562e-07
Ibat.Brg_v3.S042280.1 (C4H)	Pelargonidin-3,5-O-diglucoside	0.999697	1.37767e-07
Ibat.Brg_v3.S042280.1 (C4H)	Cyanidin-3-O-xylosyl(feruloylglucosyl)galactoside	0.999445	4.61402e-07
Ibat.Brg_v3.S042280.1 (C4H)	Peonidin-3-O-(6''-O-dimalonyl)glucoside	0.99958	2.64404e-07
Ibat.Brg_v3.S042280.1 (C4H)	Malvidin-3-O-galactoside	0.983158	0.000423078
Ibat.Brg_v3.S042280.1 (C4H)	Malvidin-3-O-glucoside	0.971066	0.00124369
Ibat.Brg_v3.S042280.1 (C4H)	Cyanidin-3-O-rutinoside-glucoside	0.999687	1.46741e-07
Ibat.Brg_v3.S042280.1 (C4H)	Malvidin-3-O-sambubioside	0.999623	2.12923e-07
Ibat.Brg_v3.S042280.1 (C4H)	Cyanidin-3-O-(6''-O-ferulyl-xylosyl)glucoside	0.999718	1.19223e-07
Ibat.Brg_v3.S042280.1 (C4H)	Pelargonidin-3-O-(Hydroxybenzoyl)(glucosyl)sophoroside-5-O-glucoside	0.999777	7.44504e-08
Ibat.Brg_v3.S042280.1 (C4H)	Delphinidin-3-O-(6''-O-galloy)glucoside	0.999585	2.57811e-07
Ibat.Brg_v3.S042280.1 (C4H)	Delphinidin-3-O-sambubioside-5-O-galactoside	0.999577	2.68268e-07
Ibat.Brg_v3.04AG008790.1 (CHS)	Peonidin-3-O-sophoroside-5-O-glucoside	0.999926	8.20324e-09
Ibat.Brg_v3.04AG008790.1 (CHS)	Cyanidin-3-O-sophoroside	0.999987	2.66685e-10
Ibat.Brg_v3.04AG008790.1 (CHS)	Peonidin-3-O-sophoroside	0.999974	1.03731e-09
Ibat.Brg_v3.04AG008790.1 (CHS)	Cyanidin-3-O-sophorotriose	0.999963	2.03878e-09
Ibat.Brg_v3.04AG008790.1 (CHS)	Cyanidin-3-O-caffeoyl-glucoside-5-O-sophoroside	0.999974	1.04389e-09
Ibat.Brg_v3.04AG008790.1 (CHS)	Peonidin-3-O-(6''-ferulylsophoroside)-5-glucoside	0.999968	1.50476e-09
Ibat.Brg_v3.04AG008790.1 (CHS)	Cyanidin-3-O-(feruloyl)glucoside-5-O-diglucoside	0.999956	2.84651e-09
Ibat.Brg_v3.04AG008790.1 (CHS)	Cyanidin-3-sinapoyl-xyloside-glucoside-galactoside	0.999933	6.64769e-09
Ibat.Brg_v3.04AG008790.1 (CHS)	Cyanidin-3-diglucoside-5-glucuride	0.99998	5.814e-10
Ibat.Brg_v3.04AG008790.1 (CHS)	Cyanidin-3-(6''-O-p-caffeoyl)-glucoside	0.999964	1.9504e-09
Ibat.Brg_v3.04AG008790.1 (CHS)	Peonidin-hydroxyben-malonyl-glucoside-xyloside	0.999991	1.25584e-10
Ibat.Brg_v3.04AG008790.1 (CHS)	Cyanidin-3-O-(coumaroyl)sophoroside-5-glucoside	0.999947	4.16349e-09
Ibat.Brg_v3.04AG008790.1 (CHS)	Cyanidin-3-O-galactoside	0.999956	2.91379e-09
Ibat.Brg_v3.04AG008790.1 (CHS)	Peonidin-3-O-(caffeoyl)rutinoside-5-O-glucoside	0.999985	3.28947e-10
Ibat.Brg_v3.04AG008790.1 (CHS)	Peonidin-3-O-sinapoyl-xyloside-glucoside-5-O-galactoside	0.999978	7.46649e-10
Ibat.Brg_v3.04AG008790.1 (CHS)	Cyanidin3-O-(6''-O-feruloyl)glucoside-5-O-glucoside	0.99999	1.37539e-10
Ibat.Brg_v3.04AG008790.1 (CHS)	Cyanidin-glucuronide-glucuronide	0.99998	5.70784e-10
Ibat.Brg_v3.04AG008790.1 (CHS)	Pelargonidin-3-(6''-caffeylsophoroside)-5-glucoside	0.999958	2.69401e-09
Ibat.Brg_v3.04AG008790.1 (CHS)	Pelargonidin-3-O-(caffeoyl)sophorotriose	0.999919	9.76428e-09
Ibat.Brg_v3.04AG008790.1 (CHS)	Delphinidin-3-O-glucoside	0.999965	1.88384e-09
Ibat.Brg_v3.04AG008790.1 (CHS)	Peonidin-3,5-diglucuronide	0.999969	1.42063e-09
Ibat.Brg_v3.04AG008790.1 (CHS)	Pelargonidin-3-O-sophoroside	0.99995	3.7053e-09
Ibat.Brg_v3.04AG008790.1 (CHS)	Delphinidin-3-O-galactoside	0.999924	8.76484e-09
[truncated: 547 more rows]
