# Supplementary material for: Integrated Transcriptomics and Metabolomics Analysis Reveals IbCCoAOMT7 Negatively Regulating Anthocyanin Accumulation in Sweetpotato Storage Roots
Source: Biology (Basel). 2026 Jul 8;15(14):1102. doi: 10.3390/biology15141102 (PMC13404952; doi:10.3390/biology15141102)
Supplement: Supplementary file 1 [file biology-15-01102-s001.zip › Table S4. Sequences of qRT-PCR Detection and PCR Amplification Primers.xlsx]

## Sheet: qRT-PCR
Table 4-1. List of primers used in quantitative real-time polymerase chain reaction (RT-qPCR) analysis
Gene_ID (Name)	Forward primer (5′-3′)	Reverse primer (5′-3′)
IbARF	CTGGTGTTATGGTTGGGATGG	GGGGTGCCTCGGTAAGAAG
IbPAL	GTAGAACCAAACAAGGTGGCG	GTTGCTGAATGGGGAAGAGTG
IbC4H	TTGTCGCCATTGTTGTGTCCAAG	CTTGGCGTAATCGGTGAGATTCC
Ib4CL	CAAAGAACTCATCAAATTCAAAGG	AACCACAAACGCAACAGG
IbCHS	TAGCGAGCATAAAACCGAGC	GGCATCCAAAGAAGGCG
IbCHI	AGTATTCGGAGAAGGTGTCG	GGCATTGAACCCTCTTTGG
IbF3H	TCATCGTTTCCAGCCATCTC	ACTTTTCCGTTACTGCCCTCC
IbF3'H	AGAAACCGCACCAGTCGATT	CAATATGTTTGGCGCCGGAG
IbDFR	GCTCTTCTCATCATACAACCATCC	AGGCAAGTCCTTTTCAATACCC
IbANS	CTCTCCATTTGGCCTAAAACTCC	TCTCCAGCCTTCCTTCCTCTAAC
IbMYB1	TGACGACACAACCGGAAAC	ACATCTTCCCACCACTTCACA
IbbHLH2	TCCACCGCCGAAGAATCAAA	TTTGCACCGGTGAGCCATAT
IbHCT	CTGTGGAACTCGAACGTGGA	AGCGCCTTCGACTCAAAGAA
IbCCoAOMT7	GATCAAGGTTGGCGGGATCA	GGGACGTGAGAGATGTGGAC
IbCCR	CAACGTGGTGGAAGCTTGTG	AGAAGTTGACGTCGCTCCAG
IbCAD	TGGTTGGGGAACCAATGCAC	GCTTTTCGCCTTTTCCTGGG

## Sheet: PCR
Table 4-2. List of primers used in polymerase chain reaction (PCR)
Gene	Forward primer (5′-3′)	Reverse primer (5′-3′)
IbCCoAOMT7	ATGTCGATGGTGGAGAAGGG	TCATTTGAGACGCTTACAAATAGTAAT
DNA Test-IbCCoAOMT7	CTGGAGACTAGCGTGTATCC	GGTGTTATCGTACACTATGATCC
