# Supplementary material for: Integrated Transcriptomics and Metabolomics Analysis Reveals IbCCoAOMT7 Negatively Regulating Anthocyanin Accumulation in Sweetpotato Storage Roots
Source: Biology (Basel). 2026 Jul 8;15(14):1102. doi: 10.3390/biology15141102 (PMC13404952; doi:10.3390/biology15141102)
Supplement: Supplementary file 1 [file biology-15-01102-s001.zip › Table S5. Relative Expression Levels of Structural Genes in Phenylaprapanoid metabolism.xlsx]

## Sheet: Sheet1
Table S5.​ Relative Expression Levels of Structural Genes in Phenylaprapanoid metabolism
Gene_ID	Gene_Name	Z13-1_fpkm	Z13-2_fpkm	Z13-3_fpkm	Z13M-1_fpkm	Z13M-2_fpkm	Z13M-3_fpkm	log2FoldChange	pvalue	padj	regulated	chr	start	end
Ibat.Brg_v3.02AG007360.1	3GGT	0.4829	0.5449	0.6487	0	0	0	-5.60922	4.56982e-05	0.000784391	down	BrgChr02A	7263531	7265453
Ibat.Brg_v3.02CG007590.1	3GGT	320.986	330.442	300.078	0	0	0	-14.3464	5.59318e-34	1.37203e-31	down	BrgChr02C	4686678	4688115
Ibat.Brg_v3.02DG007720.1	3GGT	166.749	173.254	158.627	0	0	0	-13.6598	6.01584e-31	1.22091e-28	down	BrgChr02D	4857580	4859284
Ibat.Brg_v3.02EG005920.1	3GGT	236.873	244.661	237.648	0	0	0	-13.7784	1.71847e-31	3.67257e-29	down	BrgChr02E	3783526	3784912
Ibat.Brg_v3.02FG008740.1	3GGT	121.06	138.157	111.341	0	0	0	-12.991	5.22854e-28	9.45495e-26	down	BrgChr02F	5222140	5223581
Ibat.Brg_v3.10CG021770.1	ABC	6.2414	6.3331	6.2905	14.2292	13.8005	15.2405	1.07331	6.90545e-18	6.93249e-16	up	BrgChr10C	24818447	24823101
Ibat.Brg_v3.10EG019550.1	ABC	11.5577	11.8447	11.0942	24.9988	28.6446	23.916	1.04434	1.06186e-18	1.1499e-16	up	BrgChr10E	24610319	24614782
Ibat.Brg_v3.11AG005280.1	3AT	1.8249	2.8399	1.5213	1.0157	0.6905	0.5688	-1.54889	0.00115673	0.0119647	down	BrgChr11A	2977522	2979325
Ibat.Brg_v3.14CG018730.1	F3RT	5.6276	8.6249	6.0065	0.3992	1.0252	2.1717	-2.69068	0.000403512	0.00501631	down	BrgChr14C	18906502	18906771
Ibat.Brg_v3.15AG001070.1	3GT	411.632	446.974	396.735	0.057	0	0	-14.1805	3.14252e-33	7.32648e-31	down	BrgChr15A	1060349	1063175
Ibat.Brg_v3.15BG002510.1	3GT	62.3905	66.8502	58.9454	0	0	0.1668	-10.4534	1.19489e-35	3.10673e-33	down	BrgChr15B	1684752	1688160
Ibat.Brg_v3.15CG003000.1	3GT	12.2678	13.5257	15.4782	0	0	0	-10.3076	5.78529e-18	5.8391e-16	down	BrgChr15C	1875598	1878392
Ibat.Brg_v3.15DG002720.1	3GT	132.98	159.212	116.91	0	0	0	-13.7203	5.54467e-31	1.13635e-28	down	BrgChr15D	1623909	1626844
Ibat.Brg_v3.15DG003050.1	3GT	47.0029	59.915	53.1358	0	0	0	-11.9995	4.90349e-24	7.14871e-22	down	BrgChr15D	1796763	1799190
Ibat.Brg_v3.12DG020540.1	CCoAOMT	7.1781	6.9307	8.2743	0	0	0	-7.64241	6.61955e-10	2.99739e-08	down	BrgChr12D	21663152	21664277
Ibat.Brg_v3.13DG003650.1	ANS	726.835	761.933	735.291	0	0.1879	0.0995	-13.1765	4.47591e-56	2.38237e-53	down	BrgChr13D	3358112	3360681
Ibat.Brg_v3.13EG005800.1	ANS	397.77	412.381	407.814	0	0	0	-14.6413	2.27854e-35	5.87011e-33	down	BrgChr13E	5513329	5515553
Ibat.Brg_v3.12AG003820.1	DFR	0.1265	1.8316	3.5509	0	0	0	-6.80038	0.00167239	0.0160962	down	BrgChr12A	2508061	2510354
Ibat.Brg_v3.12BG004040.1	DFR	7.6416	5.481	7.2275	0	0	0	-9.00277	1.0463e-13	7.31502e-12	down	BrgChr12B	2620547	2623770
Ibat.Brg_v3.12DG002710.1	DFR	3.4115	1.0943	1.407	0.1013	0.7804	0.1378	-2.70631	0.00126701	0.0129244	down	BrgChr12D	1688344	1690372
Ibat.Brg_v3.12EG003900.4	DFR	16.2024	13.8002	13.8279	0	0	0	-10.4424	1.8689e-18	1.98949e-16	down	BrgChr12E	2402330	2405539
Ibat.Brg_v3.12FG002820.1	DFR	86.9392	70.5713	153.474	0	0	0	-13.0272	1.1739e-24	1.7949e-22	down	BrgChr12F	1727491	1730636
Ibat.Brg_v3.12FG002830.1	DFR	2.778	1.2361	0.927	0.1144	0.2938	0.1556	-3.30904	0.000602883	0.00701623	down	BrgChr12F	1732099	1733918
Ibat.Brg_v3.03BG008980.1	F3H	4.7003	4.8186	3.1915	0	0	0	-8.01187	9.43636e-11	4.77917e-09	down	BrgChr03B	5893142	5895999
Ibat.Brg_v3.03CG007400.1	F3H	1553	1536.64	1546.74	0	0	0	-16.6619	2.4011e-45	9.03132e-43	down	BrgChr03C	5301726	5304011
Ibat.Brg_v3.03DG006100.2	F3H	0.7446	0.3423	0.4075	0	0	0	-6.13334	5.47862e-06	0.000119115	down	BrgChr03D	4146676	4149874
Ibat.Brg_v3.03FG011930.1	F3H	84.4144	91.8053	92.0274	0	0	0	-12.3725	1.28268e-25	2.03283e-23	down	BrgChr03F	9659991	9662855
Ibat.Brg_v3.12EG003260.1	F3H	8.1288	4.4203	5.3134	0	0	0	-8.20212	3.86193e-11	2.04977e-09	down	BrgChr12E	1960200	1962878
Ibat.Brg_v3.02CG003050.1	PAL	31.9439	35.6567	28.6521	7.4662	6.2564	7.9094	-2.27994	9.5619e-56	5.04189e-53	down	BrgChr02C	1819101	1822900
Ibat.Brg_v3.02EG004080.1	PAL	84.0581	93.2471	85.2094	16.71	17.9502	17.6066	-2.455	4.23919e-152	9.19905e-149	down	BrgChr02E	2552314	2555952
Ibat.Brg_v3.02FG004050.1	PAL	20.0171	18.7024	17.5049	4.2208	5.018	5.5277	-2.06403	5.0223e-40	1.49136e-37	down	BrgChr02F	2266697	2270495
Ibat.Brg_v3.06AG004020.1	PAL	0.6297	1.5086	1.0286	4.9514	6.0858	6.6187	2.37488	1.2011e-12	7.61415e-11	up	BrgChr06A	3998581	4003074
Ibat.Brg_v3.06DG001960.1	PAL	0.258	0	0.0477	0.8646	1.533	1.0079	3.20483	2.58405e-05	0.000472584	up	BrgChr06D	1920090	1924201
Ibat.Brg_v3.09AG017060.1	PAL	36.0402	33.385	38.4639	3.6409	3.6964	4.0304	-3.374	2.43039e-129	4.15523e-126	down	BrgChr09A	12318697	12321365
Ibat.Brg_v3.09CG014480.1	PAL	264.68	290.638	265.192	13.1387	16.1714	16.7305	-4.28752	0	0	down	BrgChr09C	9826083	9828781
Ibat.Brg_v3.09CG014500.1	PAL	15.7207	14.6025	15.9394	1.2705	0.7178	1.1749	-3.97777	4.06428e-55	2.06582e-52	down	BrgChr09C	9857871	9861419
Ibat.Brg_v3.09CG016450.1	PAL	5.1049	4.3261	3.2544	0.1704	0.3282	0.4056	-3.98835	3.65166e-18	3.75961e-16	down	BrgChr09C	11860318	11862970
Ibat.Brg_v3.09DG016910.1	PAL	93.824	96.4287	88.8564	5.0749	6.4047	5.84	-4.1451	6.7246e-276	3.44911e-272	down	BrgChr09D	11115873	11118479
Ibat.Brg_v3.09EG016430.1	PAL	306.572	358.78	306.134	30.0266	38.3887	41.3014	-3.27454	9.62646e-160	2.58631e-156	down	BrgChr09E	10937762	10940404
Ibat.Brg_v3.09FG017770.1	PAL	22.7483	27.1137	22.0217	4.099	1.1046	1.4453	-3.55299	2.08904e-10	1.0187e-08	down	BrgChr09F	12118146	12120398
Ibat.Brg_v3.S047520.1	PAL	15.8062	21.025	14.7092	3.4371	3.1815	4.7287	-2.31667	1.16168e-26	1.96233e-24	down	BrgTig00024019	2300	6088
Ibat.Brg_v3.02BG005480.1	PAL	9.1574	11.1901	10.1272	1.648	2.3175	1.761	-2.54236	3.17815e-30	6.24777e-28	down	BrgChr02B	4955884	4959722
Ibat.Brg_v3.03CG018620.1	4CL	11.6862	13.9345	11.4502	1.6398	1.7545	1.7841	-2.96936	6.36842e-34	1.54873e-31	down	BrgChr03C	22706096	22713956
Ibat.Brg_v3.03FG000270.1	4CL	1.481	1.761	1.5849	4.2385	2.7629	3.7246	1.03697	0.0026141	0.0229338	up	BrgChr03F	173538	175851
Ibat.Brg_v3.03FG019560.1	4CL	30.238	32.7559	27.9292	3.8026	5.8839	5.5693	-2.71376	4.16654e-52	1.94278e-49	down	BrgChr03F	22847417	22855459
Ibat.Brg_v3.06AG021520.1	4CL	1.2193	1.4231	0.1386	0	0	0	-6.26818	1.91561e-05	0.000361951	down	BrgChr06A	25638727	25641856
Ibat.Brg_v3.06FG018700.1	4CL	1.0972	0.8072	0.9189	0	0	0	-6.63545	2.39436e-07	7.04694e-06	down	BrgChr06F	22738645	22742751
Ibat.Brg_v3.11EG003790.1	4CL	1.5312	1.3774	1.1806	0	0.4366	0.1156	-3.10163	0.000320091	0.00413262	down	BrgChr11E	2250960	2253589
Ibat.Brg_v3.03AG022290.1	4CL	5.4086	4.9735	4.9142	0.665	0.6568	0.8349	-2.96234	3.19216e-18	3.29857e-16	down	BrgChr03A	23856078	23862847
Ibat.Brg_v3.07AG013640.1	C4H	37.6378	39.2501	41.5408	1.6591	1.3492	1.2786	-4.8923	1.1262e-118	1.67211e-115	down	BrgChr07A	13155126	13158162
Ibat.Brg_v3.07AG013670.1	C4H	12.7901	13.2833	16.9002	1.1528	0.4934	1.3065	-3.97296	2.0569e-15	1.69664e-13	down	BrgChr07A	13208312	13208949
Ibat.Brg_v3.07AG013720.1	C4H	39.9385	38.9104	38.2096	1.6944	1.544	0.8177	-4.94176	4.52434e-116	6.0777e-113	down	BrgChr07A	13258545	13261700
Ibat.Brg_v3.07DG014790.1	C4H	1.1652	1.3691	1.148	0.0551	0	0.3747	-3.31415	2.50589e-05	0.000459929	down	BrgChr07D	15150235	15153307
Ibat.Brg_v3.07EG017670.1	C4H	109.249	118.044	117.628	5.5085	6.7542	5.5343	-4.40528	0	0	down	BrgChr07E	16017073	16020391
Ibat.Brg_v3.S042280.1	C4H	401.176	427.478	408.7	17.6867	18.1675	19.6554	-4.60699	0	0	down	BrgTig00018399	9345	12609
Ibat.Brg_v3.04AG008790.1	CHS	517.149	605.639	536.281	0	0	0	-15.3235	1.78612e-38	5.14147e-36	down	BrgChr04A	6221997	6225913
Ibat.Brg_v3.04BG009960.1	CHS	3.2731	4.5875	2.8086	0	0	0	-8.0232	9.96761e-11	5.03467e-09	down	BrgChr04B	7015386	7019898
Ibat.Brg_v3.04CG009010.1	CHS	74.8879	94.5823	74.9858	0	0	0	-12.5914	2.52761e-26	4.19434e-24	down	BrgChr04C	6147277	6151611
Ibat.Brg_v3.04DG010370.1	CHS	357.419	416.821	369.309	0.1294	0	0	-12.9818	8.66301e-37	2.32746e-34	down	BrgChr04D	7389555	7393531
Ibat.Brg_v3.04EG013880.1	CHS	71.3147	76.9735	69.8479	0	0	0	-12.3851	1.18097e-25	1.88222e-23	down	BrgChr04E	12313540	12317466
Ibat.Brg_v3.05AG005910.1	CHI	200.893	177.011	200.396	2.5995	2.5033	2.2727	-6.40874	4.04561e-238	1.7558e-234	down	BrgChr05A	5929221	5933472
Ibat.Brg_v3.05CG003160.1	CHI	45.1664	42.8221	51.8643	1.1932	0.8512	1.2622	-5.51887	3.81582e-55	1.95717e-52	down	BrgChr05C	3237518	3239063
Ibat.Brg_v3.05CG003170.1	CHI	50.747	39.151	49.2101	1.2552	1.6116	0.2134	-5.57906	1.66493e-44	6.0997e-42	down	BrgChr05C	3247459	3249040
Ibat.Brg_v3.05DG005010.2	CHI	4.6857	4.4897	4.4403	0.0913	0.1173	0.1242	-5.50337	9.63216e-18	9.61852e-16	down	BrgChr05D	4790984	4795438
Ibat.Brg_v3.05EG003880.1	CHI	304.291	322.067	325.257	3.3684	2.5716	2.3524	-6.93875	0	0	down	BrgChr05E	3527641	3531266
Ibat.Brg_v3.05FG005150.1	CHI	44.2106	44.8695	45.2634	0.4336	0.7794	0.8255	-6.21518	9.20946e-69	6.57719e-66	down	BrgChr05F	4459610	4464430
Ibat.Brg_v3.12AG026830.1	CHI	25.6508	7.2907	12.1764	0	0	0	-8.54287	2.54371e-11	1.38932e-09	down	BrgChr12A	26008418	26009944
Ibat.Brg_v3.12DG024320.1	CHI	6.7095	5.4523	5.9954	0	0	0	-8.81004	3.42218e-13	2.29038e-11	down	BrgChr12D	24230157	24232900
Ibat.Brg_v3.12EG023110.1	CHI	4.8192	4.9319	4.8246	0	0	0	-6.91165	4.67026e-08	1.54725e-06	down	BrgChr12E	22835539	22837065
Ibat.Brg_v3.12FG024440.1	CHI	12.2712	9.1322	14.3391	0	0	0	-9.64763	1.22719e-15	1.03033e-13	down	BrgChr12F	24614055	24616679
Ibat.Brg_v3.14AG019950.1	CCR	31.4651	28.234	35.0835	12.2404	12.2034	14.8843	-1.3953	6.52409e-21	8.08988e-19	down	BrgChr14A	22416515	22423827
Ibat.Brg_v3.01AG007490.1	HCT	2.4683	2.6556	1.9697	1.3237	1.2949	0.7715	-1.18013	0.00358742	0.0294599	down	BrgChr01A	7044589	7047530
Ibat.Brg_v3.12DG005380.1	MYB1	463.628	426.192	456.399	0.2937	0.1257	0.1331	-11.2953	5.75551e-68	4.00896e-65	down	BrgChr12D	3546453	3547997
