# Supplementary material for: Integrated Transcriptomics and Metabolomics Analysis Reveals IbCCoAOMT7 Negatively Regulating Anthocyanin Accumulation in Sweetpotato Storage Roots
Source: Biology (Basel). 2026 Jul 8;15(14):1102. doi: 10.3390/biology15141102 (PMC13404952; doi:10.3390/biology15141102)
Supplement: Supplementary file 1 [file biology-15-01102-s001.zip › Table S6. Linear regression equations and correlation coefficients of standard curves for absolute quantification of anthocyanin metabolites.xlsx]

## Sheet: Sheet1
Table S6. Linear regression equations and correlation coefficients of standard curves for absolute quantification of anthocyanin metabolites
Index	Class	RT	Equation	r	Weighting	LLOQ	ULOQ
Anthocyanidin_143	Cyanidin	4.22	y = 4.56846e4 x	0.99872	1 / x	N/A	N/A
Anthocyanidin_15	Cyanidin	5.63	y = 4.74381e4 x	0.99909	1 / x	1	5000
Anthocyanidin_10	Cyanidin	5.69	y = 4.65472e4 x	0.99871	1 / x	5	5000
Anthocyanidin_129	Cyanidin	7.25	y = 4.56846e4 x	0.99872	1 / x	N/A	N/A
Anthocyanidin_166	Cyanidin	7.47	y = 4.56846e4 x	0.99872	1 / x	N/A	N/A
Anthocyanidin_146	Cyanidin	7.62	y = 4.56846e4 x	0.99872	1 / x	N/A	N/A
Anthocyanidin_01	Cyanidin	7.63	y = 4.56846e4 x	0.99872	1 / x	N/A	N/A
Anthocyanidin_139	Cyanidin	7.7	y = 4.56846e4 x	0.99872	1 / x	N/A	N/A
Anthocyanidin_140	Cyanidin	7.7	y = 4.56846e4 x	0.99872	1 / x	N/A	N/A
Anthocyanidin_169	Cyanidin	8.68	y = 4.56846e4 x	0.99872	1 / x	N/A	N/A
Anthocyanidin_173	Cyanidin	9.56	y = 4.56846e4 x	0.99872	1 / x	N/A	N/A
Anthocyanidin_147	Cyanidin	9.58	y = 4.56846e4 x	0.99872	1 / x	N/A	N/A
Anthocyanidin_172	Cyanidin	9.58	y = 4.56846e4 x	0.99872	1 / x	N/A	N/A
Anthocyanidin_164	Cyanidin	9.6	y = 4.56846e4 x	0.99872	1 / x	N/A	N/A
Anthocyanidin_215	Delphinidin	4.54	y = 4.70732e4 x	0.99815	1 / x	N/A	N/A
Anthocyanidin_224	Delphinidin	5.08	y = 4.70732e4 x	0.99815	1 / x	N/A	N/A
Anthocyanidin_27	Delphinidin	5.23	y = 1.05631e5 x	0.99831	1 / x	5	5000
Anthocyanidin_26	Delphinidin	5.24	y = 1.21737e5 x	0.99924	1 / x	5	5000
Anthocyanidin_245	Malvidin	10.09	y = 3.66654e4 x	0.99763	1 / x	N/A	N/A
Anthocyanidin_51	Malvidin	7.39	y = 1.65147e5 x	0.99926	1 / x	10	5000
Anthocyanidin_50	Malvidin	7.4	y = 1.64569e5 x	0.99897	1 / x	10	5000
Anthocyanidin_53	Malvidin	7.42	y = 3.66654e4 x	0.99763	1 / x	N/A	N/A
Anthocyanidin_309	Pelargonidin	10.01	y = 3.49271e4 x	0.9928	1 / x	N/A	N/A
Anthocyanidin_59	Pelargonidin	5.12	y = 3.49271e4 x	0.9928	1 / x	1	5000
Anthocyanidin_72	Pelargonidin	6.29	y = 3.49271e4 x	0.9928	1 / x	N/A	N/A
Anthocyanidin_299	Pelargonidin	9.3	y = 3.49271e4 x	0.9928	1 / x	N/A	N/A
Anthocyanidin_57	Pelargonidin	9.3	y = 3.49271e4 x	0.9928	1 / x	N/A	N/A
Anthocyanidin_340	Peonidin	10.1	y = 5.41335e4 x	0.99649	1 / x	N/A	N/A
Anthocyanidin_334	Peonidin	5.09	y = 5.41335e4 x	0.99649	1 / x	N/A	N/A
Anthocyanidin_91	Peonidin	5.12	y = 5.41335e4 x	0.99649	1 / x	N/A	N/A
Anthocyanidin_90	Peonidin	6.62	y = 5.41335e4 x	0.99649	1 / x	N/A	N/A
Anthocyanidin_344	Peonidin	7.09	y = 5.41335e4 x	0.99649	1 / x	N/A	N/A
Anthocyanidin_328	Peonidin	7.98	y = 5.41335e4 x	0.99649	1 / x	N/A	N/A
Anthocyanidin_336	Peonidin	8.53	y = 5.41335e4 x	0.99649	1 / x	N/A	N/A
Anthocyanidin_84	Peonidin	8.53	y = 5.41335e4 x	0.99649	1 / x	N/A	N/A
Anthocyanidin_327	Peonidin	8.93	y = 5.41335e4 x	0.99649	1 / x	N/A	N/A
Anthocyanidin_347	Peonidin	9.97	y = 5.41335e4 x	0.99649	1 / x	N/A	N/A
Anthocyanidin_378	Petunidin	8.79	y = 9.45805e4 x	0.99965	1 / x	N/A	N/A
